# Supplementary material for: Prospecting for Zoonotic Pathogens by Using Targeted DNA Enrichment
Source: Emerg Infect Dis. 2023 Aug;29(8):1566–79. doi: 10.3201/eid2908.221818 (PMC10370864; doi:10.3201/eid2908.221818)
Supplement: Appendix 2 — Genome information used for study on prospecting for zoonotic pathogens by using targeted DNA enrichment. [file 22-1818-Techapp-s2.xlsx]

## Sheet: Appendix 2 Table 1
Article DOI: https://doi.org/10.3201/eid2908.221818
Prospecting for Zoonotic Pathogens by Using Targeted DNA Enrichment
Appendix 2 Table 1. NCBI assembly accessions for each pathogen genomes
Pathogen group	Species	NCBI Accession
Anaplasma	Anaplasma centrale	GCF_000024505.1
Anaplasma	Anaplasma marginale	GCF_000011945.1
Anaplasma	Anaplasma marginale	GCF_000020305.1
Anaplasma	Anaplasma marginale	GCF_000172475.1
Anaplasma	Anaplasma marginale	GCF_000172495.1
Anaplasma	Anaplasma marginale	GCF_000172515.1
Anaplasma	Anaplasma marginale	GCF_000215485.1
Anaplasma	Anaplasma marginale	GCF_000215505.1
Anaplasma	Anaplasma marginale	GCF_000215525.1
Anaplasma	Anaplasma marginale	GCF_000215545.1
Anaplasma	Anaplasma marginale	GCF_000215565.1
Anaplasma	Anaplasma marginale	GCF_000215585.1
Anaplasma	Anaplasma marginale	GCF_000215605.1
Anaplasma	Anaplasma marginale	GCF_000495495.1
Anaplasma	Anaplasma marginale	GCF_000495535.1
Anaplasma	Anaplasma marginale	GCF_002849365.1
Anaplasma	Anaplasma marginale	GCF_003331125.1
Anaplasma	Anaplasma marginale	GCF_003515675.1
Anaplasma	Anaplasma marginale	GCF_003515735.1
Anaplasma	Anaplasma marginale	GCF_008274665.1
Anaplasma	Anaplasma marginale	GCF_008690255.1
Anaplasma	Anaplasma marginale	GCF_008690265.1
Anaplasma	Anaplasma marginale	GCF_008801275.1
Anaplasma	Anaplasma marginale	GCF_008801305.1
Anaplasma	Anaplasma marginale	GCF_008801325.1
Anaplasma	Anaplasma ovis	GCF_002214625.1
Anaplasma	Anaplasma ovis	GCF_002849345.1
Anaplasma	Anaplasma phagocytophilum	GCA_900088675.2
Anaplasma	Anaplasma phagocytophilum	GCF_000013125.1
Anaplasma	Anaplasma phagocytophilum	GCF_000439755.1
Anaplasma	Anaplasma phagocytophilum	GCF_000439775.1
Anaplasma	Anaplasma phagocytophilum	GCF_000439795.1
Anaplasma	Anaplasma phagocytophilum	GCF_000478425.1
Anaplasma	Anaplasma phagocytophilum	GCF_000478445.1
Anaplasma	Anaplasma phagocytophilum	GCF_000689615.1
Anaplasma	Anaplasma phagocytophilum	GCF_000689635.2
Anaplasma	Anaplasma phagocytophilum	GCF_000689655.1
Anaplasma	Anaplasma phagocytophilum	GCF_000964685.1
Anaplasma	Anaplasma phagocytophilum	GCF_000964725.1
Anaplasma	Anaplasma phagocytophilum	GCF_000964745.1
Anaplasma	Anaplasma phagocytophilum	GCF_000964785.1
Anaplasma	Anaplasma phagocytophilum	GCF_000964915.1
Anaplasma	Anaplasma phagocytophilum	GCF_000964935.1
Anaplasma	Anaplasma phagocytophilum	GCF_000964945.1
Anaplasma	Anaplasma phagocytophilum	GCF_000964985.1
Anaplasma	Anaplasma phagocytophilum	GCF_000965125.1
Anaplasma	Anaplasma phagocytophilum	GCF_000968455.1
Anaplasma	Anaplasma phagocytophilum	GCF_000968465.1
Anaplasma	Anaplasma phagocytophilum	GCF_002849375.1
Anaplasma	Anaplasma phagocytophilum	GCF_900000025.1
Anaplasma	Anaplasma phagocytophilum	GCF_900078505.1
Anaplasma	Anaplasma phagocytophilum	GCF_900088605.1
Anaplasma	Anaplasma phagocytophilum	GCF_900088615.1
Anaplasma	Anaplasma phagocytophilum	GCF_900088625.1
Anaplasma	Anaplasma phagocytophilum	GCF_900088645.1
Anaplasma	Anaplasma phagocytophilum	GCF_900088665.2
Apicomplexa	Ascogregarina taiwanensis	GCA_000172235.1
Apicomplexa	Babesia bigemina	GCF_000981445.1
Apicomplexa	Babesia bovis	GCF_000165395.1
Apicomplexa	Babesia divergens	GCA_001077455.2
Apicomplexa	Babesia microti	GCF_000691945.2
Apicomplexa	Babesia ovata	GCF_002897235.1
Apicomplexa	Babesia sp	GCF_002095265.1
Apicomplexa	Besnoitia besnoiti	GCF_002563875.1
Apicomplexa	Cryptospridium andersoni	GCA_001865355.1
Apicomplexa	Cryptospridium baileyi	GCA_001593455.1
Apicomplexa	Cryptospridium bovis	GCA_009768925.1
Apicomplexa	Cryptospridium cuniculus	GCA_004337835.1
Apicomplexa	Cryptospridium hominis	GCA_000006425.2
Apicomplexa	Cryptospridium meleagridis	GCA_001593445.1
Apicomplexa	Cryptospridium muris	GCF_000006515.1
Apicomplexa	Cryptospridium parvum	GCF_000165345.1
Apicomplexa	Cryptospridium ryanae	GCA_009792415.1
Apicomplexa	Cryptospridium sp	GCA_004936735.1
Apicomplexa	Cryptospridium tyzzeri	GCA_007210665.1
Apicomplexa	Cryptospridium ubiquitum	GCF_001865345.1
Apicomplexa	Cryptospridium viatorum	GCA_004337795.1
Apicomplexa	Cyclospra cayetanensis	GCF_002999335.1
Apicomplexa	Cystoisospra suis	GCA_002600585.1
Apicomplexa	Eimeria acervulina	GCF_000499425.1
Apicomplexa	Eimeria brunetti	GCA_000499725.1
Apicomplexa	Eimeria falciformis	GCA_002271815.1
Apicomplexa	Eimeria maxima	GCF_000499605.1
Apicomplexa	Eimeria mitis	GCA_000499745.2
Apicomplexa	Eimeria necatrix	GCF_000499385.1
Apicomplexa	Eimeria nieschulzi	GCA_000826945.1
Apicomplexa	Eimeria praecox	GCA_000499445.1
Apicomplexa	Eimeria tenella	GCF_000499545.2
Apicomplexa	Gregarina niphandrodes	GCF_000223845.1
Apicomplexa	Haemoproteus tartakovskyi	GCA_001625125.1
Apicomplexa	Hammondia hammondi	GCA_000447165.1
Apicomplexa	Neospra caninum	GCF_000208865.1
Apicomplexa	Nephromyces sp	GCA_004523865.1
Apicomplexa	Plasmodium berghei	GCA_900002375.2
Apicomplexa	Plasmodium brasilianum	GCA_001885115.2
Apicomplexa	Plasmodium chabaudi	GCA_900002335.2
Apicomplexa	Plasmodium coatneyi	GCF_001680005.1
Apicomplexa	Plasmodium cynomolgi	GCF_000321355.1
Apicomplexa	Plasmodium falciparum	GCA_000002765.3
Apicomplexa	Plasmodium fragile	GCF_000956335.1
Apicomplexa	Plasmodium gaboni	GCF_001602025.1
Apicomplexa	Plasmodium gallinaceum	GCF_900005855.1
Apicomplexa	Plasmodium gonderi	GCF_002157705.1
Apicomplexa	Plasmodium inui	GCF_000524495.1
Apicomplexa	Plasmodium knowlesi	GCF_000006355.1
Apicomplexa	Plasmodium malariae	GCF_900090045.1
Apicomplexa	Plasmodium ovale	GCA_900090025.2
Apicomplexa	Plasmodium reichenowi	GCF_001601855.1
Apicomplexa	Plasmodium relictum	GCF_900005765.1
Apicomplexa	Plasmodium sp	GCF_900097015.1
Apicomplexa	Plasmodium vinckei	GCF_000709005.1
Apicomplexa	Plasmodium vivax	GCF_000002415.2
Apicomplexa	Plasmodium yoelii	GCA_900002385.2
Apicomplexa	Sarcocystis neurona	GCA_000727475.1
Apicomplexa	Theileria annulata	GCF_000003225.3
Apicomplexa	Theileria equi	GCF_000342415.1
Apicomplexa	Theileria orientalis	GCF_000740895.1
Apicomplexa	Theileria parva	GCF_000165365.1
Apicomplexa	Toxoplasma gondii	GCF_000006565.2
Bacillus	Bacillus albus	GCF_001884185.1
Bacillus	Bacillus albus	GCF_003966295.1
Bacillus	Bacillus albus	GCF_004116025.1
Bacillus	Bacillus albus	GCF_004116035.1
Bacillus	Bacillus albus	GCF_004116065.1
Bacillus	Bacillus albus	GCF_004116085.1
Bacillus	Bacillus albus	GCF_004116415.1
Bacillus	Bacillus albus	GCF_004153665.1
Bacillus	Bacillus albus	GCF_009740005.1
Bacillus	Bacillus anthracis	GCF_000008165
Bacillus	Bacillus anthracis	GCF_000558965.1
Bacillus	Bacillus anthracis	GCF_000559005.1
Bacillus	Bacillus anthracis	GCF_000697555.1
Bacillus	Bacillus anthracis	GCF_000742875.1
Bacillus	Bacillus anthracis	GCF_000783055.1
Bacillus	Bacillus anthracis	GCF_001883895.1
Bacillus	Bacillus anthracis	GCF_002233635.1
Bacillus	Bacillus anthracis	GCF_002525695.1
Bacillus	Bacillus anthracis	GCF_002525705.1
Bacillus	Bacillus bombysepticus	GCF_000831065.1
Bacillus	Bacillus cereus	GCF_000161315.1
Bacillus	Bacillus cereus	GCF_000290795.1
Bacillus	Bacillus cereus	GCF_000291075.1
Bacillus	Bacillus cereus	GCF_001583875.1
Bacillus	Bacillus cereus	GCF_001584025.1
Bacillus	Bacillus cereus	GCF_001683695.1
Bacillus	Bacillus cereus	GCF_002530565.1
Bacillus	Bacillus cereus	GCF_002552015.1
Bacillus	Bacillus cereus	GCF_002560715.1
Bacillus	Bacillus cereus	GCF_002565765.1
Bacillus	Bacillus cytotoxicus	GCF_000017425.1
Bacillus	Bacillus cytotoxicus	GCF_001050335.1
Bacillus	Bacillus cytotoxicus	GCF_002250885.2
Bacillus	Bacillus cytotoxicus	GCF_002250905.2
Bacillus	Bacillus cytotoxicus	GCF_002250925.2
Bacillus	Bacillus cytotoxicus	GCF_002250945.2
Bacillus	Bacillus cytotoxicus	GCF_002250965.2
Bacillus	Bacillus cytotoxicus	GCF_002251005.2
Bacillus	Bacillus cytotoxicus	GCF_002251025.2
Bacillus	Bacillus cytotoxicus	GCF_002251045.2
Bacillus	Bacillus gaemokensis	GCF_000712615.1
Bacillus	Bacillus gaemokensis	GCF_001590835.1
Bacillus	Bacillus luti	GCF_001884105.1
Bacillus	Bacillus luti	GCF_008923665.1
Bacillus	Bacillus luti	GCF_009739945.1
Bacillus	Bacillus manliponensis	GCF_000712595.1
Bacillus	Bacillus mobilis	GCF_001884045.1
Bacillus	Bacillus mobilis	GCF_003612955.1
Bacillus	Bacillus mobilis	GCF_007681185.1
Bacillus	Bacillus mobilis	GCF_007681195.1
Bacillus	Bacillus mobilis	GCF_007682195.1
Bacillus	Bacillus mycoides	GCF_000018825.1
Bacillus	Bacillus mycoides	GCF_000290695.1
Bacillus	Bacillus mycoides	GCF_000517985.1
Bacillus	Bacillus mycoides	GCF_001044935.1
Bacillus	Bacillus mycoides	GCF_001541985.1
Bacillus	Bacillus mycoides	GCF_001757825.1
Bacillus	Bacillus mycoides	GCF_001757915.1
Bacillus	Bacillus mycoides	GCF_001757985.1
Bacillus	Bacillus mycoides	GCF_002014505.1
Bacillus	Bacillus mycoides	GCF_002014695.1
Bacillus	Bacillus nitratireducens	GCF_001884135.1
Bacillus	Bacillus nitratireducens	GCF_007676595.1
Bacillus	Bacillus nitratireducens	GCF_007676605.1
Bacillus	Bacillus nitratireducens	GCF_007681065.1
Bacillus	Bacillus nitratireducens	GCF_007681365.1
Bacillus	Bacillus nitratireducens	GCF_007682355.1
Bacillus	Bacillus pacificus	GCA_009884315.1
Bacillus	Bacillus pacificus	GCF_001884025.1
Bacillus	Bacillus pacificus	GCF_003858675.1
Bacillus	Bacillus pacificus	GCF_006349595.1
Bacillus	Bacillus paramycoides	GCF_001884235.1
Bacillus	Bacillus paramycoides	GCF_007682005.1
Bacillus	Bacillus paranthracis	GCA_009648955.1
Bacillus	Bacillus paranthracis	GCA_009873395.1
Bacillus	Bacillus paranthracis	GCA_009884335.1
Bacillus	Bacillus paranthracis	GCF_001883995.1
Bacillus	Bacillus paranthracis	GCF_004307985.1
Bacillus	Bacillus paranthracis	GCF_005117095.1
Bacillus	Bacillus paranthracis	GCF_005848985.1
Bacillus	Bacillus paranthracis	GCF_007682135.1
Bacillus	Bacillus paranthracis	GCF_007682155.1
Bacillus	Bacillus paranthracis	GCF_009498675.1
Bacillus	Bacillus paranthracis	GCF_009799965.1
Bacillus	Bacillus proteolyticus	GCF_001884065.1
Bacillus	Bacillus pseudomycoides	GCF_000161415.1
Bacillus	Bacillus pseudomycoides	GCF_000161435.1
Bacillus	Bacillus pseudomycoides	GCF_000746965.1
Bacillus	Bacillus pseudomycoides	GCF_002550095.1
Bacillus	Bacillus pseudomycoides	GCF_002555615.1
Bacillus	Bacillus pseudomycoides	GCF_002555685.1
Bacillus	Bacillus pseudomycoides	GCF_002555995.1
Bacillus	Bacillus pseudomycoides	GCF_002556205.1
Bacillus	Bacillus pseudomycoides	GCF_002557395.1
Bacillus	Bacillus pseudomycoides	GCF_002569075.1
Bacillus	Bacillus thuringiensis	GCF_000161735.1
Bacillus	Bacillus thuringiensis	GCF_000710255.1
Bacillus	Bacillus thuringiensis	GCF_001402735.1
Bacillus	Bacillus thuringiensis	GCF_001675515.1
Bacillus	Bacillus thuringiensis	GCF_002148135.1
Bacillus	Bacillus thuringiensis	GCF_002551895.1
Bacillus	Bacillus thuringiensis	GCF_002559825.1
Bacillus	Bacillus thuringiensis	GCF_002562665.1
Bacillus	Bacillus thuringiensis	GCF_002564505.1
Bacillus	Bacillus thuringiensis	GCF_002570925.1
Bacillus	Bacillus toyonensis	GCA_009799785.1
Bacillus	Bacillus toyonensis	GCF_002550925.1
Bacillus	Bacillus toyonensis	GCF_002551965.1
Bacillus	Bacillus toyonensis	GCF_002554865.1
Bacillus	Bacillus toyonensis	GCF_002555905.1
Bacillus	Bacillus toyonensis	GCF_002556675.1
Bacillus	Bacillus toyonensis	GCF_002570155.1
Bacillus	Bacillus toyonensis	GCF_002580355.1
Bacillus	Bacillus toyonensis	GCF_002581325.1
Bacillus	Bacillus toyonensis	GCF_002581955.1
Bacillus	Bacillus tropicus	GCF_001884035.1
Bacillus	Bacillus tropicus	GCF_006349625.1
Bacillus	Bacillus tropicus	GCF_006349645.1
Bacillus	Bacillus tropicus	GCF_006457285.1
Bacillus	Bacillus tropicus	GCF_007672275.1
Bacillus	Bacillus tropicus	GCF_007676425.1
Bacillus	Bacillus tropicus	GCF_007682035.1
Bacillus	Bacillus tropicus	GCF_007682405.1
Bacillus	Bacillus wiedmannii	GCF_000160955.1
Bacillus	Bacillus wiedmannii	GCF_001645395.1
Bacillus	Bacillus wiedmannii	GCF_002014635.1
Bacillus	Bacillus wiedmannii	GCF_002555555.1
Bacillus	Bacillus wiedmannii	GCF_002555735.1
Bacillus	Bacillus wiedmannii	GCF_002555855.1
Bacillus	Bacillus wiedmannii	GCF_002555945.1
Bacillus	Bacillus wiedmannii	GCF_002556175.1
Bacillus	Bacillus wiedmannii	GCF_002556405.1
Bacillus	Bacillus wiedmannii	GCF_002569595.1
Bartonella	Bartonella alsatica	GCF_000280015.1
Bartonella	Bartonella ancashensis	GCF_001281405.1
Bartonella	Bartonella apis	GCF_002007565.1
Bartonella	Bartonella australis	GCF_000341355.1
Bartonella	Bartonella bacilliformis	GCF_000015445.1
Bartonella	Bartonella birtlesii	GCF_000273375.1
Bartonella	Bartonella bovis	GCF_000384965.1
Bartonella	Bartonella clarridgeiae	GCF_000253015.1
Bartonella	Bartonella doshiae	GCF_000278155.1
Bartonella	Bartonella elizabethae	GCF_900638615.1
Bartonella	Bartonella florencae	GCF_000312525.1
Bartonella	Bartonella grahamii	GCF_000022725.1
Bartonella	Bartonella henselae	GCF_000046705.1
Bartonella	Bartonella koehlerae	GCF_000706625.1
Bartonella	Bartonella massiliensis	GCF_902150025.1
Bartonella	Bartonella mastomydis	GCF_900185775.1
Bartonella	Bartonella melophagi	GCF_000278255.1
Bartonella	Bartonella queenslandensis	GCF_000312585.1
Bartonella	Bartonella quintana	GCF_000046685.1
Bartonella	Bartonella rattaustraliani	GCF_000312565.1
Bartonella	Bartonella rattimassiliensis	GCF_000278215.1
Bartonella	Bartonella rochalimae	GCF_000706645.1
Bartonella	Bartonella schoenbuchensis	GCF_002022685.1
Bartonella	Bartonella senegalensis	GCF_000312545.1
Bartonella	Bartonella sp	GCF_003606325.2
Bartonella	Bartonella tamiae	GCF_000279995.1
Bartonella	Bartonella taylorii	GCF_000278295.1
Bartonella	Bartonella tribocorum	GCF_000196435.1
Bartonella	Bartonella vinsonii	GCF_000341385.1
Bartonella	Bartonella washoeensis	GCF_000278135.1
Borrelia	Borrelia anserina	GCF_001936255.1
Borrelia	Borrelia coriaceae	GCF_000568755.1
Borrelia	Borrelia crocidurae	GCF_000259345.1
Borrelia	Borrelia duttonii	GCF_000019685.1
Borrelia	Borrelia hermsii	GCF_001660005.1
Borrelia	Borrelia hispnica	GCF_000500065.1
Borrelia	Borrelia miyamotoi	GCF_000445425.4
Borrelia	Borrelia parkeri	GCF_000512145.1
Borrelia	Borrelia persica	GCF_000500045.1
Borrelia	Borrelia recurrentis	GCF_000019705.1
Borrelia	Borrelia turcica	GCF_003606285.1
Borrelia	Borrelia turicatae	GCF_000012085.2
Borrelia	Borreliella afzelii	GCA_000502195.1
Borrelia	Borreliella burgdorferi	GCF_000502155.1
Borrelia	Borreliella garinii	GCF_000501735.1
Burkholderia	Burkholderia agricolaris	GCF_009455635.1
Burkholderia	Burkholderia ambifaria	GCF_000959545.1
Burkholderia	Burkholderia anthina	GCF_001547525.1
Burkholderia	Burkholderia bonniea	GCF_009455625.1
Burkholderia	Burkholderia catarinensis	GCF_001883705.1
Burkholderia	Burkholderia cenocepacia	GCF_001999785.1
Burkholderia	Burkholderia cepacia	GCF_001411495.1
Burkholderia	Burkholderia contaminans	GCF_001029145.1
Burkholderia	Burkholderia diffusa	GCF_001718315.1
Burkholderia	Burkholderia dolosa	GCF_003813045.1
Burkholderia	Burkholderia gladioli	GCF_000959725.1
Burkholderia	Burkholderia glumae	GCF_000960995.1
Burkholderia	Burkholderia hayleyella	GCF_009455685.1
Burkholderia	Burkholderia humptydooensis	GCF_001462435.1
Burkholderia	Burkholderia insecticola	GCF_000402035.1
Burkholderia	Burkholderia lata	GCF_000012945.1
Burkholderia	Burkholderia latens	GCF_001718795.1
Burkholderia	Burkholderia mallei	GCF_000011705.1
Burkholderia	Burkholderia metallica	GCF_001718555.1
Burkholderia	Burkholderia multivorans	GCF_000959525.1
Burkholderia	Burkholderia novacaledonica	GCF_900258035.1
Burkholderia	Burkholderia oklahomensis	GCF_000959365.1
Burkholderia	Burkholderia paludis	GCF_000732615.1
Burkholderia	Burkholderia plantarii	GCF_001411805.1
Burkholderia	Burkholderia pseudomallei	GCF_000011545.1
Burkholderia	Burkholderia pseudomultivorans	GCF_001718415.1
Burkholderia	Burkholderia puraquae	GCF_002099195.1
Burkholderia	Burkholderia pyrrocinia	GCF_001028665.1
Burkholderia	Burkholderia reimsis	GCF_003294055.1
Burkholderia	Burkholderia seminalis	GCF_001718535.1
Burkholderia	Burkholderia singularis	GCF_900176645.1
Burkholderia	Burkholderia sp	GCF_005280735.1
Burkholderia	Burkholderia stabilis	GCF_001742165.1
Burkholderia	Burkholderia stagnalis	GCF_001718955.1
Burkholderia	Burkholderia territorii	GCF_001718335.1
Burkholderia	Burkholderia thailandensis	GCF_003568605.1
Burkholderia	Burkholderia ubonensis	GCF_000959245.1
Burkholderia	Burkholderia vietnamiensis	GCF_000959445.1
Campylobacter	Campylobacter armoricus	GCF_009036385.1
Campylobacter	Campylobacter avium	GCF_002238335.1
Campylobacter	Campylobacter blaseri	GCF_003015205.1
Campylobacter	Campylobacter coli	GCF_002024185.1
Campylobacter	Campylobacter concisus	GCF_001298465.1
Campylobacter	Campylobacter corcagiensis	GCF_000597805.1
Campylobacter	Campylobacter cuniculorum	GCF_002104335.1
Campylobacter	Campylobacter curvus	GCF_000017465.2
Campylobacter	Campylobacter fetus	GCF_008271385.1
Campylobacter	Campylobacter geochelonis	GCF_900065885.1
Campylobacter	Campylobacter gracilis	GCF_001190745.1
Campylobacter	Campylobacter helveticus	GCF_002080395.1
Campylobacter	Campylobacter hepaticus	GCF_001687475.2
Campylobacter	Campylobacter hominis	GCF_000017585.1
Campylobacter	Campylobacter hyointestinalis	GCF_001643955.1
Campylobacter	Campylobacter iguaniorum	GCF_000736415.1
Campylobacter	Campylobacter insulaenigrae	GCF_000816185.1
Campylobacter	Campylobacter jejuni	GCF_000009085.1
Campylobacter	Campylobacter lanienae	GCF_002139935.1
Campylobacter	Campylobacter lari	GCF_000019205.1
Campylobacter	Campylobacter ornithocola	GCF_001705345.1
Campylobacter	Campylobacter peloridis	GCF_000816785.1
Campylobacter	Campylobacter pinnipediorum	GCF_002021925.1
Campylobacter	Campylobacter rectus	GCF_000174175.1
Campylobacter	Campylobacter showae	GCF_000313615.1
Campylobacter	Campylobacter sp	GCF_002139895.1
Campylobacter	Campylobacter sptorum	GCF_002220735.1
Campylobacter	Campylobacter subantarcticus	GCF_000816305.1
Campylobacter	Campylobacter troglodytis	GCF_006864425.1
Campylobacter	Campylobacter upsaliensis	GCF_000620965.1
Campylobacter	Campylobacter ureolyticus	GCF_001190755.1
Campylobacter	Campylobacter volucris	GCF_000816345.1
Cestoda	Dibothriocephalus latus	GCA_900617775.1
Cestoda	Echinococcus canadensis	GCA_900004735.1
Cestoda	Echinococcus granulosus	GCF_000524195.1
Cestoda	Echinococcus multilocularis	GCA_000469725.3
Cestoda	Echinococcus oligarthrus	GCA_900683695.1
Cestoda	Hydatigera taeniaeformis	GCA_900622495.1
Cestoda	Hymenolepis diminuta	GCA_900708905.1
Cestoda	Hymenolepis microstoma	GCA_000469805.3
Cestoda	Mesocestoides corti	GCA_900604375.1
Cestoda	Rodentolepis nana	GCA_900617975.1
Cestoda	Schistocephalus solidus	GCA_900618435.1
Cestoda	Sparganum proliferum	GCA_902702955.1
Cestoda	Spirometra erinaceieuropaei	GCA_000951995.1
Cestoda	Taenia asiatica	GCA_001693035.2
Cestoda	Taenia multiceps	GCA_001923025.3
Cestoda	Taenia saginata	GCA_001693075.2
Cestoda	Taenia solium	GCA_001870725.1
Chlamydia	Chlamydia abortus	GCF_002895085.1
Chlamydia	Chlamydia avium	GCF_000583875.1
Chlamydia	Chlamydia buteonis	GCF_900634605.1
Chlamydia	Chlamydia caviae	GCF_000007605.1
Chlamydia	Chlamydia felis	GCF_000009945.1
Chlamydia	Chlamydia gallinacea	GCF_000471025.2
Chlamydia	Chlamydia ibidis	GCF_000454725.1
Chlamydia	Chlamydia muridarum	GCF_000006685.1
Chlamydia	Chlamydia pecorum	GCF_000204135.1
Chlamydia	Chlamydia pneumoniae	GCF_000008745.1
Chlamydia	Chlamydia psittaci	GCF_000204255.1
Chlamydia	Chlamydia sp	GCF_900239945.1
Chlamydia	Chlamydia suis	GCF_900169085.1
Chlamydia	Chlamydia trachomatis	GCF_000008725.1
Coxiella	Coxiella burnetii	GCF_000007765.2
Coxiella	Coxiella burnetii	GCF_000017105.1
Coxiella	Coxiella burnetii	GCF_001572745.1
Coxiella	Coxiella burnetii	GCF_004006195.1
Coxiella	Coxiella burnetii	GCF_000019885.1
Coxiella	Coxiella burnetii	GCF_000168875.3
Coxiella	Coxiella burnetii	GCF_000018745.1
Coxiella	Coxiella burnetii	GCF_000019865.1
Coxiella	Coxiella burnetii	GCF_000367725.2
Coxiella	Coxiella burnetii	GCF_004087735.1
Coxiella	Coxiella burnetii	GCF_002109345.1
Coxiella	Coxiella burnetii	GCF_002094935.1
Coxiella	Coxiella burnetii	GCF_005280755.1
Coxiella	Coxiella burnetii	GCF_002634005.1
Coxiella	Coxiella burnetii	GCF_002633985.1
Coxiella	Coxiella burnetii	GCF_002633965.1
Coxiella	Coxiella burnetii	GCF_002633945.1
Coxiella	Coxiella burnetii	GCF_002633885.1
Coxiella	Coxiella burnetii	GCF_002634025.1
Coxiella	Coxiella burnetii	GCF_002634045.1
Coxiella	Coxiella burnetii	GCF_000767035.1
Coxiella	Coxiella burnetii	GCF_002634065.1
Coxiella	Coxiella burnetii	GCF_002633925.1
Coxiella	Coxiella burnetii	GCF_002633905.1
Coxiella	Coxiella burnetii	GCF_001572765.1
Coxiella	Coxiella burnetii	GCF_002634085.1
Coxiella	Coxiella burnetii	GCF_000612785.1
Coxiella	Coxiella burnetii	GCF_000826165.1
Coxiella	Coxiella burnetii	GCF_000820465.1
Coxiella	Coxiella burnetii	GCF_000967075.1
Coxiella	Coxiella burnetii	GCF_000470495.1
Coxiella	Coxiella burnetii	GCF_002247545.1
Coxiella	Coxiella burnetii	GCF_002247155.1
Coxiella	Coxiella burnetii	GCF_002896835.1
Coxiella	Coxiella burnetii	GCF_000613025.1
Coxiella	Coxiella burnetii	GCF_000723305.1
Coxiella	Coxiella burnetii	GCF_002924395.1
Coxiella	Coxiella burnetii	GCF_002247185.1
Coxiella	Coxiella burnetii	GCF_002896735.1
Coxiella	Coxiella burnetii	GCF_002896755.1
Coxiella	Coxiella burnetii	GCF_002896775.1
Coxiella	Coxiella burnetii	GCF_002247265.1
Coxiella	Coxiella burnetii	GCF_002247205.1
Coxiella	Coxiella burnetii	GCF_002924305.1
Coxiella	Coxiella burnetii	GCF_002924345.1
Coxiella	Coxiella burnetii	GCF_002924425.1
Coxiella	Coxiella burnetii	GCF_000723245.1
Coxiella	Coxiella burnetii	GCF_002247285.1
Coxiella	Coxiella burnetii	GCF_002247305.1
Coxiella	Coxiella burnetii	GCF_002247335.1
Coxiella	Coxiella burnetii	GCF_002249845.1
Coxiella	Coxiella burnetii	GCF_002924325.1
Coxiella	Coxiella burnetii	GCF_003849965.1
Coxiella	Coxiella burnetii	GCF_002247225.1
Coxiella	Coxiella burnetii	GCF_002896795.1
Coxiella	Coxiella burnetii	GCF_002924385.1
Coxiella	Coxiella burnetii	GCF_000751935.2
Coxiella	Coxiella burnetii	GCF_000820825.1
Coxiella	Coxiella burnetii	GCF_000756325.1
Coxiella	Coxiella burnetii	GCF_002591355.1
Coxiella	Coxiella burnetii	GCF_000169495.2
Coxiella	Coxiella burnetii	GCF_000723285.1
Coxiella	Coxiella burnetii	GCF_002896815.1
Coxiella	Coxiella burnetii	GCF_003849885.1
Coxiella	Coxiella burnetii	GCF_003849875.1
Coxiella	Coxiella burnetii	GCF_003849785.1
Coxiella	Coxiella burnetii	GCF_000723265.1
Coxiella	Coxiella burnetii	GCF_000300315.1
Coxiella	Coxiella burnetii	GCA_000359545.5
Ehrlichia	Ehrlichia canis	GCF_000012565.1
Ehrlichia	Ehrlichia chaffeensis	GCF_000013145.1
Ehrlichia	Ehrlichia minasensis	GCF_000825765.1
Ehrlichia	Ehrlichia muris	GCF_000508225.1
Ehrlichia	Ehrlichia ruminantium	GCF_000026005.1
Ehrlichia	Ehrlichia sp	GCF_000632845.1
Eurotiales	Asprgillus aculeatinus	GCF_003184765.1
Eurotiales	Asprgillus aculeatus	GCF_001890905.1
Eurotiales	Asprgillus aff	GCA_001931935.1
Eurotiales	Asprgillus albertensis	GCA_009193605.1
Eurotiales	Asprgillus alliaceus	GCF_009176365.1
Eurotiales	Asprgillus amoenus	GCA_009812435.1
Eurotiales	Asprgillus arachidicola	GCA_009193545.1
Eurotiales	Asprgillus avenaceus	GCA_009193465.1
Eurotiales	Asprgillus awamori	GCA_003850985.1
Eurotiales	Asprgillus bertholletius	GCA_009193595.1
Eurotiales	Asprgillus bombycis	GCF_001792695.1
Eurotiales	Asprgillus brasiliensis	GCA_001889945.1
Eurotiales	Asprgillus brunneoviolaceus	GCF_003184695.1
Eurotiales	Asprgillus caelatus	GCF_009193585.1
Eurotiales	Asprgillus calidoustus	GCA_001511075.1
Eurotiales	Asprgillus campestris	GCF_002847485.1
Eurotiales	Asprgillus candidus	GCF_002847045.1
Eurotiales	Asprgillus carbonarius	GCA_001990825.1
Eurotiales	Asprgillus cejpii	GCA_004769165.1
Eurotiales	Asprgillus chevalieri	GCA_001599875.1
Eurotiales	Asprgillus clavatus	GCF_000002715.2
Eurotiales	Asprgillus coremiiformis	GCA_009193565.1
Eurotiales	Asprgillus costaricaensis	GCF_003184835.1
Eurotiales	Asprgillus cristatus	GCA_001693355.1
Eurotiales	Asprgillus ellipticus	GCA_003184645.1
Eurotiales	Asprgillus eucalypticola	GCF_003184535.1
Eurotiales	Asprgillus fijiensis	GCA_003184825.1
Eurotiales	Asprgillus fischeri	GCF_000149645.1
Eurotiales	Asprgillus flavus	GCF_000006275.2
Eurotiales	Asprgillus fumigatus	GCF_000002655.1
Eurotiales	Asprgillus glaucus	GCF_001890805.1
Eurotiales	Asprgillus hancockii	GCA_001696595.1
Eurotiales	Asprgillus heteromorphus	GCF_003184545.1
Eurotiales	Asprgillus homomorphus	GCF_003184865.1
Eurotiales	Asprgillus ibericus	GCF_003184845.1
Eurotiales	Asprgillus japonicus	GCF_003184785.1
Eurotiales	Asprgillus kawachii	GCA_000239835.2
Eurotiales	Asprgillus lentulus	GCA_001445615.1
Eurotiales	Asprgillus leporis	GCA_009176345.1
Eurotiales	Asprgillus luchuensis	GCA_001890685.1
Eurotiales	Asprgillus minisclerotigenes	GCA_009176455.1
Eurotiales	Asprgillus mulundensis	GCF_003369625.1
Eurotiales	Asprgillus neoellipticus	GCA_003116565.1
Eurotiales	Asprgillus neoniger	GCF_003184625.1
Eurotiales	Asprgillus nidulans	GCF_000149205.2
Eurotiales	Asprgillus niger	GCF_000002855.3
Eurotiales	Asprgillus nomius	GCF_001204775.1
Eurotiales	Asprgillus novofumigatus	GCF_002847465.1
Eurotiales	Asprgillus novoparasiticus	GCA_009176405.1
Eurotiales	Asprgillus ochraceoroseus	GCA_002846915.2
Eurotiales	Asprgillus ochraceus	GCA_004849945.1
Eurotiales	Asprgillus olivimuriae	GCA_003719415.1
Eurotiales	Asprgillus oryzae	GCF_000184455.2
Eurotiales	Asprgillus parasiticus	GCA_009176385.1
Eurotiales	Asprgillus persii	GCA_002215965.1
Eurotiales	Asprgillus phoenicis	GCA_003344505.1
Eurotiales	Asprgillus piperis	GCF_003184755.1
Eurotiales	Asprgillus pseudocaelatus	GCA_009193665.1
Eurotiales	Asprgillus pseudonomius	GCF_009193645.1
Eurotiales	Asprgillus pseudotamarii	GCF_009193445.1
Eurotiales	Asprgillus pseudoterreus	GCA_002927005.1
Eurotiales	Asprgillus rambellii	GCA_000986645.1
Eurotiales	Asprgillus ruber	GCA_000600275.1
Eurotiales	Asprgillus saccharolyticus	GCF_003184585.1
Eurotiales	Asprgillus sclerotialis	GCA_003589665.1
Eurotiales	Asprgillus sclerotiicarbonarius	GCA_003184635.1
Eurotiales	Asprgillus sclerotioniger	GCF_003184525.1
Eurotiales	Asprgillus sclerotiorum	GCA_000530345.1
Eurotiales	Asprgillus sergii	GCA_009193525.1
Eurotiales	Asprgillus sojae	GCA_008274985.1
Eurotiales	Asprgillus sp	GCA_001044295.1
Eurotiales	Asprgillus spnulosprus	GCA_003574815.1
Eurotiales	Asprgillus steynii	GCF_002849105.1
Eurotiales	Asprgillus sydowii	GCA_001890705.1
Eurotiales	Asprgillus taichungensis	GCA_002850765.1
Eurotiales	Asprgillus tamarii	GCA_009193485.1
Eurotiales	Asprgillus tanneri	GCA_003426965.1
Eurotiales	Asprgillus terreus	GCF_000149615.1
Eurotiales	Asprgillus thermomutatus	GCF_002237265.1
Eurotiales	Asprgillus transmontanensis	GCA_009193505.1
Eurotiales	Asprgillus tritici	GCA_009812425.1
Eurotiales	Asprgillus tubingensis	GCA_001890745.1
Eurotiales	Asprgillus turcosus	GCA_002234965.2
Eurotiales	Asprgillus udagawae	GCA_001078395.1
Eurotiales	Asprgillus unguis	GCA_003324175.1
Eurotiales	Asprgillus ustus	GCA_000812125.1
Eurotiales	Asprgillus uvarum	GCF_003184745.1
Eurotiales	Asprgillus vadensis	GCF_003184925.1
Eurotiales	Asprgillus versicolor	GCA_001890125.1
Eurotiales	Asprgillus violaceofuscus	GCA_003184705.1
Eurotiales	Asprgillus viridinutans	GCA_004368095.1
Eurotiales	Asprgillus welwitschiae	GCF_003344945.1
Eurotiales	Asprgillus wentii	GCA_001890725.1
Eurotiales	Asprgillus westerdijkiae	GCA_001307345.1
Eurotiales	Basipetospra chlamydospra	GCA_001599675.1
Eurotiales	Byssochlamys nivea	GCA_003116535.1
Eurotiales	Byssochlamys sp	GCA_002914405.1
Eurotiales	Byssochlamys spctabilis	GCF_004022145.1
Eurotiales	Elaphomyces granulatus	GCA_002240705.1
Eurotiales	Monascus purpureus	GCA_003184285.1
Eurotiales	Monascus ruber	GCA_002976275.1
Eurotiales	Penicilliopsis zonata	GCF_001890105.1
Eurotiales	Penicillium antarcticum	GCA_002072345.1
Eurotiales	Penicillium arizonense	GCF_001773325.1
Eurotiales	Penicillium biforme	GCA_000577785.1
Eurotiales	Penicillium brasilianum	GCA_001048715.1
Eurotiales	Penicillium camemberti	GCA_000513335.1
Eurotiales	Penicillium capsulatum	GCA_000943775.1
Eurotiales	Penicillium carneum	GCA_000577495.1
Eurotiales	Penicillium chrysogenum	GCA_000710275.1
Eurotiales	Penicillium citrinum	GCA_001950535.1
Eurotiales	Penicillium coprophilum	GCA_002072405.1
Eurotiales	Penicillium decumbens	GCA_002072245.1
Eurotiales	Penicillium digitatum	GCF_000315645.1
Eurotiales	Penicillium expansum	GCF_000769745.1
Eurotiales	Penicillium flavigenum	GCA_002072365.1
Eurotiales	Penicillium freii	GCA_001513925.1
Eurotiales	Penicillium fuscoglaucum	GCA_000576735.1
Eurotiales	Penicillium griseofulvum	GCA_001561935.1
Eurotiales	Penicillium italicum	GCA_002116305.1
Eurotiales	Penicillium janthinellum	GCA_002369805.1
Eurotiales	Penicillium nalgiovense	GCA_002072425.1
Eurotiales	Penicillium nordicum	GCA_000733025.2
Eurotiales	Penicillium oxalicum	GCA_000346795.1
Eurotiales	Penicillium paneum	GCA_000577715.1
Eurotiales	Penicillium paxilli	GCA_000347475.1
Eurotiales	Penicillium polonicum	GCA_003344595.1
Eurotiales	Penicillium roqueforti	GCA_000513255.1
Eurotiales	Penicillium rubens	GCF_000226395.1
Eurotiales	Penicillium sclerotiorum	GCA_001750025.1
Eurotiales	Penicillium solitum	GCA_000952775.2
Eurotiales	Penicillium sp	GCA_003800485.1
Eurotiales	Penicillium steckii	GCA_002072375.1
Eurotiales	Penicillium subrubescens	GCA_001908125.1
Eurotiales	Penicillium verrucosum	GCA_000970515.2
Eurotiales	Penicillium vulpinum	GCA_002072255.1
Eurotiales	Phialosimplex sp	GCA_003698115.1
Eurotiales	Rasamsonia emersonii	GCF_000968595.1
Eurotiales	Talaromyces adpressus	GCA_002775195.1
Eurotiales	Talaromyces amestolkiae	GCA_001896365.1
Eurotiales	Talaromyces atroroseus	GCF_001907595.1
Eurotiales	Talaromyces borbonicus	GCA_002916415.1
Eurotiales	Talaromyces cellulolyticus	GCA_000829775.1
Eurotiales	Talaromyces funiculosus	GCA_004299765.1
Eurotiales	Talaromyces islandicus	GCA_000985935.1
Eurotiales	Talaromyces marneffei	GCF_000001985.1
Eurotiales	Talaromyces piceae	GCA_001657655.1
Eurotiales	Talaromyces pinophilus	GCA_001571465.2
Eurotiales	Talaromyces stipitatus	GCF_000003125.1
Eurotiales	Talaromyces verruculosus	GCA_001305275.1
Eurotiales	Talaromyces wortmannii	GCA_001939245.1
Eurotiales	Thermoascaceae sp	GCA_003123655.1
Eurotiales	Thermoascus crustaceus	GCA_001599835.1
Eurotiales	Thermomyces lanuginosus	GCA_000315935.1
Eurotiales	Xeromyces bisprus	GCA_900006255.1
Francisella	Francisella adeliensis	GCF_003290445.1
Francisella	Francisella frigiditurris	GCF_001880225.1
Francisella	Francisella halioticida	GCF_002211785.1
Francisella	Francisella hispniensis	GCF_001885235.1
Francisella	Francisella marina	GCF_008369785.1
Francisella	Francisella noatunensis	GCF_008330245.1
Francisella	Francisella opportunistica	GCF_003347135.1
Francisella	Francisella persica	GCF_001653955.1
Francisella	Francisella philomiragia	GCF_000019285.1
Francisella	Francisella salina	GCF_000219045.1
Francisella	Francisella sp	GCF_000764555.1
Francisella	Francisella tularensis	GCF_000008985.1
Francisella	Francisella uliginis	GCF_001895265.1
Hexamitidae	Giardia intestinalis	GCA_000002435.2
Hexamitidae	Giardia intestinalis	GCA_000182405.1
Hexamitidae	Giardia intestinalis	GCA_000182665.1
Hexamitidae	Giardia intestinalis	GCA_000498715.1
Hexamitidae	Giardia intestinalis	GCA_000498735.1
Hexamitidae	Giardia intestinalis	GCA_001493575.1
Hexamitidae	Giardia intestinalis	GCA_001543975.1
Hexamitidae	Giardia intestinalis	GCA_009192805.1
Hexamitidae	Giardia intestinalis	GCA_009192825.1
Hexamitidae	Giardia intestinalis	GCA_902209425.1
Hexamitidae	Giardia intestinalis	GCA_902221465.1
Hexamitidae	Giardia intestinalis	GCA_902221485.1
Hexamitidae	Giardia intestinalis	GCA_902221515.1
Hexamitidae	Giardia intestinalis	GCA_902221535.1
Hexamitidae	Giardia intestinalis	GCA_902221545.1
Hexamitidae	Giardia lamblia	GCA_000182665.1
Hexamitidae	Giardia muris	GCA_006247105.1
Hexamitidae	Spironucleus salmonicida	GCA_000497125
Kinetoplastea	Angomonas deanei	GCA_001659865.1
Kinetoplastea	Angomonas desouzai	GCA_000482185.1
Kinetoplastea	Bodo saltans	GCA_001460835.1
Kinetoplastea	Crithidia acanthocephali	GCA_000482105.1
Kinetoplastea	Crithidia bombi	GCA_900240985.1
Kinetoplastea	Crithidia expoeki	GCA_900240875.1
Kinetoplastea	Crithidia fasciculata	GCA_000331325.2
Kinetoplastea	Crithidia mellificae	GCA_002216565.1
Kinetoplastea	Endotrypanum monterogeii	GCA_000333855.2
Kinetoplastea	Herpetomonas muscarum	GCA_000482205.1
Kinetoplastea	Leishmania aethiopica	GCA_000444285.2
Kinetoplastea	Leishmania amazonensis	GCA_005317125.1
Kinetoplastea	Leishmania arabica	GCA_000410695.2
Kinetoplastea	Leishmania braziliensis	GCF_000002845.2
Kinetoplastea	Leishmania donovani	GCF_000227135.1
Kinetoplastea	Leishmania enriettii	GCA_000410755.2
Kinetoplastea	Leishmania gerbilli	GCA_000443025.1
Kinetoplastea	Leishmania infantum	GCF_000002875.2
Kinetoplastea	Leishmania lainsoni	GCA_003664395.1
Kinetoplastea	Leishmania major	GCF_000002725.2
Kinetoplastea	Leishmania mexicana	GCF_000234665.1
Kinetoplastea	Leishmania panamensis	GCF_000755165.1
Kinetoplastea	Leishmania peruviana	GCA_001403675.1
Kinetoplastea	Leishmania sp	GCA_000409445.2
Kinetoplastea	Leishmania tarentolae	GCA_009731335.1
Kinetoplastea	Leishmania tropica	GCA_000410715.1
Kinetoplastea	Leishmania turanica	GCA_000441995.1
Kinetoplastea	Leptomonas pyrrhocoris	GCF_001293395.1
Kinetoplastea	Leptomonas seymouri	GCA_001299535.1
Kinetoplastea	Lotmaria passim	GCA_000635995.1
Kinetoplastea	Paratrypanosoma confusum	GCA_002921335.1
Kinetoplastea	Perkinsela sp	GCA_001235845.1
Kinetoplastea	Phytomonas francai	GCA_001766655.1
Kinetoplastea	Phytomonas serpens	GCA_000331125.1
Kinetoplastea	Phytomonas sp	GCA_000582765.1
Kinetoplastea	Strigomonas culicis	GCA_000482145.1
Kinetoplastea	Strigomonas galati	GCA_000482125.1
Kinetoplastea	Strigomonas oncopelti	GCA_000482165.1
Kinetoplastea	Trypanosoma brucei	GCF_000210295.1
Kinetoplastea	Trypanosoma congolense	GCA_002287245.1
Kinetoplastea	Trypanosoma conorhini	GCF_003719485.1
Kinetoplastea	Trypanosoma cruzi	GCF_000209065.1
Kinetoplastea	Trypanosoma equiperdum	GCA_001457755.2
Kinetoplastea	Trypanosoma grayi	GCF_000691245.1
Kinetoplastea	Trypanosoma rangeli	GCF_003719475.1
Kinetoplastea	Trypanosoma theileri	GCF_002087225.1
Kinetoplastea	Trypanosoma vivax	GCA_000227375.1
Kinetoplastea	Trypanosomatidae sp	GCA_003671325.1
Leptospira	Leptospira adleri	GCF_002811985.1
Leptospira	Leptospira alexanderi	GCF_000243815.2
Leptospira	Leptospira alstonii	GCF_000347175.1
Leptospira	Leptospira andrefontaineae	GCF_004770105.1
Leptospira	Leptospira bandrabouensis	GCF_004770905.1
Leptospira	Leptospira barantonii	GCF_002811925.1
Leptospira	Leptospira biflexa	GCF_000017685.1
Leptospira	Leptospira borgpetersenii	GCF_000013945.1
Leptospira	Leptospira bourretii	GCF_004769285.1
Leptospira	Leptospira bouyouniensis	GCF_004770625.1
Leptospira	Leptospira brenneri	GCF_002812125.1
Leptospira	Leptospira broomii	GCF_000243715.2
Leptospira	Leptospira congkakensis	GCF_004770265.1
Leptospira	Leptospira dzianensis	GCF_004770135.1
Leptospira	Leptospira dzoumogneensis	GCF_004770895.1
Leptospira	Leptospira ellinghausenii	GCF_003114815.1
Leptospira	Leptospira elllisii	GCF_002811955.1
Leptospira	Leptospira fainei	GCF_000306235.2
Leptospira	Leptospira fletcheri	GCF_004769195.1
Leptospira	Leptospira fluminis	GCF_004771275.1
Leptospira	Leptospira gomenensis	GCF_004770155.1
Leptospira	Leptospira haakeii	GCF_002812045.1
Leptospira	Leptospira harrisiae	GCF_002811945.1
Leptospira	Leptospira hartskeerlii	GCF_002811475.1
Leptospira	Leptospira idonii	GCF_004770995.1
Leptospira	Leptospira ilyithenensis	GCF_004771005.1
Leptospira	Leptospira inadai	GCF_000243675.2
Leptospira	Leptospira interrogans	GCF_000092565.1
Leptospira	Leptospira jelokensis	GCF_004769775.1
Leptospira	Leptospira johnsonii	GCF_003112675.1
Leptospira	Leptospira kanakyensis	GCF_004769235.1
Leptospira	Leptospira kemamanensis	GCF_004769665.1
Leptospira	Leptospira kirschneri	GCF_000243695.2
Leptospira	Leptospira kmetyi	GCF_000243735.2
Leptospira	Leptospira kobayashii	GCF_003114835.1
Leptospira	Leptospira koniamboensis	GCF_004769555.1
Leptospira	Leptospira langatensis	GCF_004770615.1
Leptospira	Leptospira levettii	GCF_002812085.1
Leptospira	Leptospira licerasiae	GCF_000244755.1
Leptospira	Leptospira macculloughii	GCF_002811975.1
Leptospira	Leptospira mayottensis	GCF_000306675.2
Leptospira	Leptospira meyeri	GCF_000304275.1
Leptospira	Leptospira montravelensis	GCF_004769455.1
Leptospira	Leptospira mtsangambouensis	GCF_004770475.1
Leptospira	Leptospira neocaledonica	GCF_002812205.1
Leptospira	Leptospira noguchii	GCF_000306255.2
Leptospira	Leptospira noumeaensis	GCF_004770765.1
Leptospira	Leptospira ognonensis	GCF_004770745.1
Leptospira	Leptospira perdikensis	GCF_004769575.1
Leptospira	Leptospira perolatii	GCF_002811875.1
Leptospira	Leptospira putramalaysiae	GCF_004770035.1
Leptospira	Leptospira ryugenii	GCF_003114855.1
Leptospira	Leptospira saintgironsiae	GCF_002811765.1
Leptospira	Leptospira santarosai	GCF_000313175.2
Leptospira	Leptospira sarikeiensis	GCF_004769615.1
Leptospira	Leptospira selangorensis	GCF_004769405.1
Leptospira	Leptospira semungkisensis	GCF_004770055.1
Leptospira	Leptospira sp	GCF_000347035.1
Leptospira	Leptospira stimsonii	GCF_003545885.1
Leptospira	Leptospira terpstrae	GCF_000332495.1
Leptospira	Leptospira tipperaryensis	GCF_001729245.1
Leptospira	Leptospira vanthielii	GCF_000332455.1
Leptospira	Leptospira venezuelensis	GCF_002150035.1
Leptospira	Leptospira weilii	GCF_000244815.1
Leptospira	Leptospira wolbachii	GCF_000332515.2
Leptospira	Leptospira wolffii	GCF_000306115.2
Leptospira	Leptospira yanagawae	GCF_000332475.2
Leptospira	Leptospira yasudae	GCF_003545925.1
Listeria	Listeria aquatica	GCF_000525795.1
Listeria	Listeria booriae	GCF_000766865.1
Listeria	Listeria cornellensis	GCF_000525855.1
Listeria	Listeria costaricensis	GCF_900183385.1
Listeria	Listeria fleischmannii	GCF_000252625.1
Listeria	Listeria floridensis	GCF_000525875.1
Listeria	Listeria goaensis	GCF_900186125.1
Listeria	Listeria grandensis	GCF_000525835.1
Listeria	Listeria grayi	GCF_000148995.1
Listeria	Listeria innocua	GCF_000195795.1
Listeria	Listeria ivanovii	GCF_900637745.1
Listeria	Listeria kieliensis	GCF_003369925.1
Listeria	Listeria marthii	GCF_000183865.1
Listeria	Listeria monocytogenes	GCF_000196035.1
Listeria	Listeria newyorkensis	GCF_900461625.1
Listeria	Listeria riparia	GCF_000525995.1
Listeria	Listeria rocourtiae	GCF_000525975.1
Listeria	Listeria seeligeri	GCF_000027145.1
Listeria	Listeria sp	GCF_003856515.1
Listeria	Listeria thailandensis	GCF_900576925.1
Listeria	Listeria weihenstephanensis	GCF_000525955.1
Listeria	Listeria welshimeri	GCF_900187315.1
Mycobacterium	Mycobacterium ahvazicum	GCF_900176255.2
Mycobacterium	Mycobacterium alsense	GCF_002086635.1
Mycobacterium	Mycobacterium angelicum	GCF_002086155.1
Mycobacterium	Mycobacterium aquaticum	GCF_002086485.1
Mycobacterium	Mycobacterium arosiense	GCF_002086125.1
Mycobacterium	Mycobacterium asiaticum	GCF_000613245.1
Mycobacterium	Mycobacterium attenuatum	GCF_900566085.1
Mycobacterium	Mycobacterium avium	GCF_000007865.1
Mycobacterium	Mycobacterium basiliense	GCF_900292015.1
Mycobacterium	Mycobacterium bohemicum	GCF_001053185.1
Mycobacterium	Mycobacterium bouchedurhonense	GCF_002086165.1
Mycobacterium	Mycobacterium branderi	GCF_002086575.1
Mycobacterium	Mycobacterium canettii	GCF_000253375.1
Mycobacterium	Mycobacterium celatum	GCF_002101595.1
Mycobacterium	Mycobacterium chimaera	GCF_002219285.1
Mycobacterium	Mycobacterium colombiense	GCF_002105755.1
Mycobacterium	Mycobacterium conspcuum	GCF_002102095.1
Mycobacterium	Mycobacterium decipiens	GCF_002104675.1
Mycobacterium	Mycobacterium dioxanotrophicus	GCF_002157835.1
Mycobacterium	Mycobacterium eburneum	GCF_004354905.1
Mycobacterium	Mycobacterium europaeum	GCF_001373515.1
Mycobacterium	Mycobacterium florentinum	GCF_002101635.1
Mycobacterium	Mycobacterium fragae	GCF_002102185.1
Mycobacterium	Mycobacterium gastri	GCF_002102175.1
Mycobacterium	Mycobacterium genavense	GCF_000526915.1
Mycobacterium	Mycobacterium gordonae	GCF_002101675.1
Mycobacterium	Mycobacterium grossiae	GCF_008329645.1
Mycobacterium	Mycobacterium haemophilum	GCF_000340435.2
Mycobacterium	Mycobacterium heckeshornense	GCF_001881585.2
Mycobacterium	Mycobacterium heidelbergense	GCF_002086215.1
Mycobacterium	Mycobacterium innocens	GCF_900566055.1
Mycobacterium	Mycobacterium interjectum	GCF_900078675.2
Mycobacterium	Mycobacterium intermedium	GCF_002086275.1
Mycobacterium	Mycobacterium intracellulare	GCF_000277125.1
Mycobacterium	Mycobacterium kansasii	GCF_000157895.3
Mycobacterium	Mycobacterium kubicae	GCF_002101745.1
Mycobacterium	Mycobacterium kyorinense	GCF_000759695.1
Mycobacterium	Mycobacterium lacus	GCF_002102215.1
Mycobacterium	Mycobacterium lehmannii	GCF_002245535.1
Mycobacterium	Mycobacterium lentiflavum	GCF_001373395.1
Mycobacterium	Mycobacterium leprae	GCF_000195855.1
Mycobacterium	Mycobacterium lepraemurium	GCF_002291465.1
Mycobacterium	Mycobacterium lepromatosis	GCF_000966355.1
Mycobacterium	Mycobacterium liflandii	GCF_000026445.2
Mycobacterium	Mycobacterium malmoense	GCF_002086305.1
Mycobacterium	Mycobacterium mantenii	GCF_002086335.1
Mycobacterium	Mycobacterium marinum	GCF_000723425.2
Mycobacterium	Mycobacterium marseillense	GCF_002285715.1
Mycobacterium	Mycobacterium montefiorense	GCF_003112775.1
Mycobacterium	Mycobacterium mungi	GCF_001652545.1
Mycobacterium	Mycobacterium nebraskense	GCF_002102255.1
Mycobacterium	Mycobacterium neumannii	GCF_002245615.1
Mycobacterium	Mycobacterium noviomagense	GCF_002086415.1
Mycobacterium	Mycobacterium orygis	GCF_006385035.1
Mycobacterium	Mycobacterium palustre	GCF_002101785.1
Mycobacterium	Mycobacterium paraense	GCF_002101815.1
Mycobacterium	Mycobacterium paraffinicum	GCF_001907675.1
Mycobacterium	Mycobacterium paragordonae	GCF_003614435.1
Mycobacterium	Mycobacterium paraintracellulare	GCF_000276825.1
Mycobacterium	Mycobacterium parascrofulaceum	GCF_000164135.1
Mycobacterium	Mycobacterium paraseoulense	GCF_002086475.1
Mycobacterium	Mycobacterium parmense	GCF_002102335.1
Mycobacterium	Mycobacterium persicum	GCF_002086675.1
Mycobacterium	Mycobacterium pseudokansasii	GCF_900566075.1
Mycobacterium	Mycobacterium pseudoshottsii	GCF_003584745.1
Mycobacterium	Mycobacterium riyadhense	GCF_002101845.1
Mycobacterium	Mycobacterium saskatchewanense	GCF_002101875.1
Mycobacterium	Mycobacterium scrofulaceum	GCF_002086735.1
Mycobacterium	Mycobacterium sherrisii	GCF_002102355.1
Mycobacterium	Mycobacterium shigaense	GCF_002356315.1
Mycobacterium	Mycobacterium shimoidei	GCF_002101905.1
Mycobacterium	Mycobacterium shinjukuense	GCF_002086755.1
Mycobacterium	Mycobacterium simiae	GCF_002093075.1
Mycobacterium	Mycobacterium sp	GCF_000328565.1
Mycobacterium	Mycobacterium syngnathidarum	GCF_001942625.1
Mycobacterium	Mycobacterium szulgai	GCF_002116635.1
Mycobacterium	Mycobacterium talmoniae	GCF_002967005.1
Mycobacterium	Mycobacterium tilburgii	GCF_902168065.1
Mycobacterium	Mycobacterium timonense	GCF_002086775.1
Mycobacterium	Mycobacterium triplex	GCF_000689255.1
Mycobacterium	Mycobacterium tuberculosis	GCF_000195955.2
Mycobacterium	Mycobacterium uberis	GCF_003408705.1
Mycobacterium	Mycobacterium ulcerans	GCF_000013925.1
Mycobacterium	Mycobacterium vulneris	GCF_002104765.1
Mycobacterium	Mycobacterium xenopi	GCF_002102015.1
Nematoda-Clade1	Romanomermis culicivorax	GCA_001039655.1
Nematoda-Clade1	Trichinella britovi	GCA_001447585.1
Nematoda-Clade1	Trichinella murrelli	GCA_002221485.1
Nematoda-Clade1	Trichinella nativa	GCA_001447565.1
Nematoda-Clade1	Trichinella nelsoni	GCA_001447455.1
Nematoda-Clade1	Trichinella papuae	GCA_001447755.1
Nematoda-Clade1	Trichinella patagoniensis	GCA_001447655.1
Nematoda-Clade1	Trichinella pseudospralis	GCA_001447645.1
Nematoda-Clade1	Trichinella sp	GCA_001447745.1
Nematoda-Clade1	Trichinella spiralis	GCA_000181795.3
Nematoda-Clade1	Trichinella zimbabwensis	GCA_001447665.1
Nematoda-Clade1	Soboliphyme baturini	GCA_900618415.1
Nematoda-Clade3	Acanthocheilonema viteae	GCA_900537255.1
Nematoda-Clade3	Anisakis simplex	GCA_900617985.1
Nematoda-Clade3	Ascaris suum	GCA_000187025.3
Nematoda-Clade3	Baylisascaris schroederi	GCA_006503575.1
Nematoda-Clade3	Brugia malayi	GCA_000002995.5
Nematoda-Clade3	Brugia pahangi	GCA_001280985.1
Nematoda-Clade3	Brugia timori	GCA_900618025.1
Nematoda-Clade3	Dirofilaria immitis	GCA_009829315.1
Nematoda-Clade3	Dirofilaria repens	GCA_008729115.1
Nematoda-Clade3	Dracunculus medinensis	GCA_900625125.1
Nematoda-Clade3	Elaeophora elaphi	GCA_000499685.1
Nematoda-Clade3	Enterobius vermicularis	GCA_900576705.1
Nematoda-Clade3	Gongylonema pulchrum	GCA_900617915.1
Nematoda-Clade3	Litomosoides sigmodontis	GCA_900537275.1
Nematoda-Clade3	Loa loa	GCF_000183805.2
Nematoda-Clade3	Onchocerca flexuosa	GCA_002249935.1
Nematoda-Clade3	Onchocerca ochengi	GCA_000950515.2
Nematoda-Clade3	Onchocerca volvulus	GCA_000499405.2
Nematoda-Clade3	Parascaris univalens	GCA_002259215.1
Nematoda-Clade3	Plectus murrayi	GCA_004785735.1
Nematoda-Clade3	Plectus sambesii	GCA_002796945.1
Nematoda-Clade3	Thelazia callipaeda	GCA_900618365.1
Nematoda-Clade3	Toxocara canis	GCA_000803305.1
Nematoda-Clade3	Wuchereria bancrofti	GCA_005281725.1
Nematoda-Clade4A	Parastrongyloides trichosuri	GCA_000941615.1
Nematoda-Clade4A	Rhabditophanes sp	GCA_000944355.1
Nematoda-Clade4A	Strongyloides papillosus	GCA_005656395.1
Nematoda-Clade4A	Strongyloides ratti	GCF_001040885.1
Nematoda-Clade4A	Strongyloides stercoralis	GCA_000947215.1
Nematoda-Clade4A	Strongyloides venezuelensis	GCA_001028725.1
Nematoda-Clade4B	Acrobeloides nanus	GCA_900406225.1
Nematoda-Clade4B	Bursaphelenchus xylophilus	GCA_004128815.1
Nematoda-Clade4B	Deladenus siricidicola	GCA_009724625.1
Nematoda-Clade4B	Ditylenchus destructor	GCA_001579705.1
Nematoda-Clade4B	Ditylenchus dipsaci	GCA_004194705.1
Nematoda-Clade4B	Globodera ellingtonae	GCA_001723225.1
Nematoda-Clade4B	Globodera pallida	GCA_000724045.1
Nematoda-Clade4B	Globodera rostochiensis	GCA_900079975.1
Nematoda-Clade4B	Halicephalobus mephisto	GCA_009193035.1
Nematoda-Clade4B	Halicephalobus sp	GCA_009761265.1
Nematoda-Clade4B	Heterodera glycines	GCA_004148225.1
Nematoda-Clade4B	Heterorhabditis bacteriophora	GCA_000223415.1
Nematoda-Clade4B	Meloidogyne arenaria	GCA_003133805.1
Nematoda-Clade4B	Meloidogyne enterolobii	GCA_003693675.1
Nematoda-Clade4B	Meloidogyne floridensis	GCA_003693605.1
Nematoda-Clade4B	Meloidogyne graminicola	GCA_002778205.1
Nematoda-Clade4B	Meloidogyne hapla	GCA_000172435.1
Nematoda-Clade4B	Meloidogyne incognita	GCA_900182535.1
Nematoda-Clade4B	Meloidogyne javanica	GCA_003693625.1
Nematoda-Clade4B	Meloidogyne luci	GCA_902706615.1
Nematoda-Clade4B	Panagrellus redivivus	GCA_000341325.1
Nematoda-Clade4B	Panagrolaimus davidi	GCA_901779475.1
Nematoda-Clade4B	Panagrolaimus sp	GCA_901766855.1
Nematoda-Clade4B	Panagrolaimus superbus	GCA_901766145.1
Nematoda-Clade4B	Radopholus similis	GCA_004764675.1
Nematoda-Clade4B	Rotylenchulus reniformis	GCA_001026735.1
Nematoda-Clade4B	Steinernema carpocapsae	GCA_000757645.3
Nematoda-Clade4B	Steinernema feltiae	GCA_007213375.1
Nematoda-Clade4B	Steinernema glaseri	GCA_000757755.1
Nematoda-Clade4B	Steinernema monticolum	GCA_000505645.1
Nematoda-Clade4B	Steinernema scapterisci	GCA_000757745.1
Nematoda-Clade4B	Strongylus vulgaris	GCA_900624965.1
Nematoda-Clade4B	Subanguina moxae	GCA_000981365.1
Nematoda-Clade5	Ancylostoma caninum	GCA_003336725.1
Nematoda-Clade5	Ancylostoma ceylanicum	GCA_000688135.1
Nematoda-Clade5	Ancylostoma duodenale	GCA_000816745.1
Nematoda-Clade5	Angiostrongylus cantonensis	GCA_009735665.1
Nematoda-Clade5	Angiostrongylus costaricensis	GCA_900624975.1
Nematoda-Clade5	Caenorhabditis angaria	GCA_000165025.1
Nematoda-Clade5	Caenorhabditis becei	GCA_900536315.3
Nematoda-Clade5	Caenorhabditis bovis	GCA_902636285.1
Nematoda-Clade5	Caenorhabditis brenneri	GCA_000143925.2
Nematoda-Clade5	Caenorhabditis briggsae	GCA_000004555.3
Nematoda-Clade5	Caenorhabditis elegans	GCF_000002985.6
Nematoda-Clade5	Caenorhabditis inopinata	GCA_003052745.1
Nematoda-Clade5	Caenorhabditis japonica	GCA_000147155.1
Nematoda-Clade5	Caenorhabditis latens	GCA_002259235.1
Nematoda-Clade5	Caenorhabditis nigoni	GCA_002742825.1
Nematoda-Clade5	Caenorhabditis panamensis	GCA_900536275.1
Nematoda-Clade5	Caenorhabditis remanei	GCF_000149515.1
Nematoda-Clade5	Caenorhabditis sp	GCA_900536305.3
Nematoda-Clade5	Caenorhabditis tropicalis	GCA_000186765.1
Nematoda-Clade5	Cylicostephanus goldi	GCA_900617965.1
Nematoda-Clade5	Dictyocaulus viviparus	GCA_000816705.1
Nematoda-Clade5	Diploscapter coronatus	GCA_002207785.1
Nematoda-Clade5	Diploscapter pachys	GCA_002287525.1
Nematoda-Clade5	Haemonchus contortus	GCA_007637855.2
Nematoda-Clade5	Haemonchus placei	GCA_900617895.1
Nematoda-Clade5	Heligmosomoides polygyrus	GCA_900096555.1
Nematoda-Clade5	Heterorhabditis bacteriophora	GCA_000223415.1
Nematoda-Clade5	Mesorhabditis belari	GCA_900631915.1
Nematoda-Clade5	Micoletzkya japonica	GCA_900490955.1
Nematoda-Clade5	Necator americanus	GCF_000507365.1
Nematoda-Clade5	Nippostrongylus brasiliensis	GCA_900200055.1
Nematoda-Clade5	Oesophagostomum dentatum	GCA_000797555.1
Nematoda-Clade5	Oscheius sp	GCA_000934875.1
Nematoda-Clade5	Oscheius tipulae	GCA_900184235.1
Nematoda-Clade5	Parapristionchus giblindavisi	GCA_900491355.1
Nematoda-Clade5	Pristionchus arcanus	GCA_900490705.1
Nematoda-Clade5	Pristionchus entomophagus	GCA_900490825.1
Nematoda-Clade5	Pristionchus exspctatus	GCA_900380275.1
Nematoda-Clade5	Pristionchus fissidentatus	GCA_900490895.1
Nematoda-Clade5	Pristionchus japonicus	GCA_900490845.1
Nematoda-Clade5	Pristionchus maxplancki	GCA_900490775.1
Nematoda-Clade5	Pristionchus mayeri	GCA_900490875.1
Nematoda-Clade5	Pristionchus pacificus	GCA_000180635.3
Nematoda-Clade5	Rhabditida sp	GCA_004026265.1
Nematoda-Clade5	Strongylus vulgaris	GCA_900624965.1
Nematoda-Clade5	Teladorsagia circumcincta	GCA_002352805.1
Onygenales	Amauroascus mutatus	GCA_001430935.1
Onygenales	Amauroascus niger	GCA_001430945.1
Onygenales	Ascospaera apis	GCA_001636715.1
Onygenales	Blastomyces dermatitidis	GCA_000003525.2
Onygenales	Blastomyces gilchristii	GCF_000003855.2
Onygenales	Blastomyces parvus	GCA_002572885.1
Onygenales	Blastomyces percursus	GCA_003206225.1
Onygenales	Blastomyces silverae	GCA_001014755.1
Onygenales	Blastomyces sp	GCA_003206725.1
Onygenales	Byssoonygena ceratinophila	GCA_001430925.1
Onygenales	Chrysosprium queenslandicum	GCA_001430955.1
Onygenales	Coccidioides immitis	GCF_000149335.2
Onygenales	Coccidioides posadasii	GCF_000151335.2
Onygenales	Emergomyces orientalis	GCA_002110485.1
Onygenales	Emergomyces pasteurianus	GCA_001883825.1
Onygenales	Emmonsia crescens	GCA_002572855.1
Onygenales	Emmonsia sp	GCA_001660665.1
Onygenales	Helicocarpus griseus	GCA_002573585.1
Onygenales	Histoplasma capsulatum	GCF_000149585.1
Onygenales	Malbranchea cinnamomea	GCA_900128795.2
Onygenales	Microsprum canis	GCF_000151145.1
Onygenales	Nannizzia gypsea	GCF_000150975.2
Onygenales	Onygena corvina	GCA_000812245.1
Onygenales	Ophidiomyces ophiodiicola	GCA_002167195.1
Onygenales	Paracoccidioides brasiliensis	GCF_000150735.1
Onygenales	Paracoccidioides lutzii	GCF_000150705.2
Onygenales	Polytolypa hystricis	GCA_002573605.1
Onygenales	Trichophyton benhamiae	GCF_000151125.1
Onygenales	Trichophyton equinum	GCA_000151175.1
Onygenales	Trichophyton interdigitale	GCA_000622975.1
Onygenales	Trichophyton mentagrophytes	GCA_003664465.1
Onygenales	Trichophyton rubrum	GCF_000151425.1
Onygenales	Trichophyton soudanense	GCA_000616865.1
Onygenales	Trichophyton tonsurans	GCA_000151455.1
Onygenales	Trichophyton verrucosum	GCF_000151505.1
Onygenales	Trichophyton violaceum	GCA_001651435.1
Onygenales	Uncinocarpus reesii	GCF_000003515.1
Pasteurella	Pasteurella bettyae	GCF_000262245.1
Pasteurella	Pasteurella caecimuris	GCF_004793515.1
Pasteurella	Pasteurella canis	GCF_900454865.1
Pasteurella	Pasteurella dagmatis	GCF_900186835.1
Pasteurella	Pasteurella langaaensis	GCF_003096995.1
Pasteurella	Pasteurella multocida	GCF_000754275.1
Pasteurella	Pasteurella oralis	GCF_002850605.1
Pasteurella	Pasteurella skyensis	GCF_900109845.1
Pasteurella	Pasteurella sp	GCF_004570945.1
Pasteurella	Pasteurella testudinis	GCF_900454705.1
Rickettsia	Rickettsia aeschlimannii	GCF_001051325.1
Rickettsia	Rickettsia africae	GCF_000023005.1
Rickettsia	Rickettsia akari	GCF_000018205.1
Rickettsia	Rickettsia amblyommatis	GCF_001273795.1
Rickettsia	Rickettsia argasii	GCF_000965185.1
Rickettsia	Rickettsia asembonensis	GCF_000828125.2
Rickettsia	Rickettsia asiatica	GCF_007989425.1
Rickettsia	Rickettsia australis	GCF_000284155.1
Rickettsia	Rickettsia bellii	GCF_000012385.1
Rickettsia	Rickettsia buchneri	GCF_000696365.1
Rickettsia	Rickettsia canadensis	GCF_000014345.1
Rickettsia	Rickettsia conorii	GCF_000007025.1
Rickettsia	Rickettsia endosymbiont	GCF_002285905.1
Rickettsia	Rickettsia felis	GCF_000012145.1
Rickettsia	Rickettsia fournieri	GCF_900243065.1
Rickettsia	Rickettsia gravesii	GCF_000485845.1
Rickettsia	Rickettsia heilongjiangensis	GCF_000221205.1
Rickettsia	Rickettsia helvetica	GCF_000255355.1
Rickettsia	Rickettsia honei	GCF_000263055.1
Rickettsia	Rickettsia hoogstraalii	GCF_000825685.1
Rickettsia	Rickettsia japonica	GCF_000283595.1
Rickettsia	Rickettsia massiliae	GCF_000016625.1
Rickettsia	Rickettsia monacensis	GCF_000499665.2
Rickettsia	Rickettsia montanensis	GCF_000284175.1
Rickettsia	Rickettsia parkeri	GCF_005549115.1
Rickettsia	Rickettsia peacockii	GCF_000021525.1
Rickettsia	Rickettsia philipii	GCF_000283995.1
Rickettsia	Rickettsia prowazekii	GCF_000195735.1
Rickettsia	Rickettsia raoultii	GCF_001975185.1
Rickettsia	Rickettsia rhipicephali	GCF_000284075.1
Rickettsia	Rickettsia rickettsii	GCF_001951015.1
Rickettsia	Rickettsia sibirica	GCF_000166935.1
Rickettsia	Rickettsia slovaca	GCF_000237845.1
Rickettsia	Rickettsia sp	GCF_001653015.1
Rickettsia	Rickettsia tamurae	GCF_000751075.1
Rickettsia	Rickettsia typhi	GCF_000008045.1
Salmonella	Salmonella bongori	GCF_000252995.1
Salmonella	Salmonella bongori	GCF_002035475.1
Salmonella	Salmonella bongori	GCA_003497195.1
Salmonella	Salmonella bongori	GCF_902387725.1
Salmonella	Salmonella bongori	GCA_003452365.1
Salmonella	Salmonella bongori	GCF_900635485.1
Salmonella	Salmonella bongori	GCF_002211925.1
Salmonella	Salmonella bongori	GCF_000709535.1
Salmonella	Salmonella bongori	GCA_003522735.1
Salmonella	Salmonella bongori	GCF_002035285.1
Salmonella	Salmonella arizonae	GCF_001951595.1
Salmonella	Salmonella arizonae	GCF_001951445.1
Salmonella	Salmonella arizonae	GCF_000018625.1
Salmonella	Salmonella arizonae	GCF_001970905.1
Salmonella	Salmonella diarizonae	GCF_002241435.2
Salmonella	Salmonella diarizonae	GCF_001832255.1
Salmonella	Salmonella diarizonae	GCF_002063885.1
Salmonella	Salmonella diarizonae	GCF_002035715.1
Salmonella	Salmonella enterica	GCF_009208155.1
Salmonella	Salmonella enterica	GCF_005938475.1
Salmonella	Salmonella enterica	GCF_001159405.1
Salmonella	Salmonella enterica	GCF_002064535.1
Salmonella	Salmonella houtenae	GCF_002047425.1
Salmonella	Salmonella houtenae	GCF_002045905.1
Salmonella	Salmonella houtenae	GCF_002127815.1
Salmonella	Salmonella houtenae	GCF_002106115.1
Salmonella	Salmonella indica	GCF_002066855.1
Salmonella	Salmonella indica	GCF_002035225.1
Salmonella	Salmonella indica	GCF_002066875.1
Salmonella	Salmonella indica	GCF_002266165.1
Salmonella	Salmonella salamae	GCF_002036105.1
Salmonella	Salmonella salamae	GCF_900478195.1
Salmonella	Salmonella salamae	GCF_003994675.1
Salmonella	Salmonella salamae	GCF_002036155.1
Streptobacillus	Streptobacillus felis	GCF_001559775.1
Streptobacillus	Streptobacillus hongkongensis	GCF_001559795.1
Streptobacillus	Streptobacillus moniliformis	GCF_000024565.1
Streptobacillus	Streptobacillus notomytis	GCF_001902575.1
Streptobacillus	Streptobacillus ratti	GCF_001891165.1
Streptobacillus	Streptobacillus sp	GCF_009733925.1
Trematoda	Clonorchis sinensis	GCA_003604175.1
Trematoda	Dicrocoelium dendriticum	GCA_000950715.1
Trematoda	Echinostoma caproni	GCA_900618425.1
Trematoda	Fasciola gigantica	GCA_006461475.1
Trematoda	Fasciola hepatica	GCA_900302435.1
Trematoda	Fasciolopsis buski	GCA_008360955.1
Trematoda	Opisthorchis felineus	GCA_004794785.1
Trematoda	Opisthorchis viverrini	GCF_000715545.1
Trematoda	Paragonimus westermani	GCA_008508345.1
Trematoda	Schistosoma bovis	GCA_003958945.1
Trematoda	Schistosoma curassoni	GCA_900618015.1
Trematoda	Schistosoma haematobium	GCF_000699445.1
Trematoda	Schistosoma japonicum	GCA_006368765.1
Trematoda	Schistosoma mansoni	GCA_000237925.3
Trematoda	Schistosoma margrebowiei	GCA_900618395.1
Trematoda	Schistosoma mattheei	GCA_900617995.1
Trematoda	Trichobilharzia regenti	GCA_900618515.1
Tremellales	Bullera alba	GCA_001600095.1
Tremellales	Cryptococcus amylolentus	GCF_001720205.1
Tremellales	Cryptococcus depauperatus	GCA_001720245.1
Tremellales	Cryptococcus floricola	GCA_006352305.1
Tremellales	Cryptococcus gattii	GCF_000185945.1
Tremellales	Cryptococcus neoformans	GCF_000091045.1
Tremellales	Cryptococcus sp	GCA_001600855.1
Tremellales	Cryptococcus wingfieldii	GCF_001720155.1
Tremellales	Dioszegia aurantiaca	GCA_001600655.1
Tremellales	Dioszegia crocea	GCA_001600615.1
Tremellales	Kockovaella imperatae	GCF_002102565.1
Tremellales	Kwoniella bestiolae	GCF_000512585.1
Tremellales	Kwoniella dejecticola	GCF_000512565.1
Tremellales	Kwoniella heveanensis	GCA_000507405.3
Tremellales	Kwoniella mangrovensis	GCF_000507465.1
Tremellales	Kwoniella pini	GCF_000512605.1
Tremellales	Kwoniella shandongensis	GCF_008629635.1
Tremellales	Naematelia encephala	GCA_002105065.1
Tremellales	Papiliotrema flavescens	GCA_000442785.1
Tremellales	Papiliotrema laurentii	GCA_000738825.1
Tremellales	Phaeotremella fagi	GCA_001599715.1
Tremellales	Phaeotremella skinneri	GCA_001599695.1
Tremellales	Saitozyma podzolica	GCA_003942215.1
Tremellales	Tremella fuciformis	GCA_000987905.1
Tremellales	Tremella mesenterica	GCF_000271645.1
Trypanosoma	Trypanosoma brucei	GCF_000210295.1
Trypanosoma	Trypanosoma congolense	GCA_002287245.1
Trypanosoma	Trypanosoma conorhini	GCF_003719485.1
Trypanosoma	Trypanosoma cruzi	GCF_000209065.1
Trypanosoma	Trypanosoma equiperdum	GCA_001457755.2
Trypanosoma	Trypanosoma grayi	GCF_000691245.1
Trypanosoma	Trypanosoma rangeli	GCF_003719475.1
Trypanosoma	Trypanosoma theileri	GCF_002087225.1
Trypanosoma	Trypanosoma vivax	GCA_000227375.1
Yersinia	Yersinia aldovae	GCF_000834395.1
Yersinia	Yersinia aleksiciae	GCF_001047675.1
Yersinia	Yersinia bercovieri	GCF_000167975.1
Yersinia	Yersinia canariae	GCF_009831415.1
Yersinia	Yersinia enterocolitica	GCF_000009345.1
Yersinia	Yersinia entomophaga	GCF_001656035.1
Yersinia	Yersinia frederiksenii	GCF_002591095.1
Yersinia	Yersinia hibernica	GCF_004124235.1
Yersinia	Yersinia intermedia	GCF_900635455.1
Yersinia	Yersinia kristensenii	GCF_000834865.1
Yersinia	Yersinia massiliensis	GCF_003048255.1
Yersinia	Yersinia mollaretii	GCF_000167995.1
Yersinia	Yersinia nurmii	GCF_001112925.1
Yersinia	Yersinia pekkanenii	GCF_001244635.1
Yersinia	Yersinia pestis	GCF_000009065.1
Yersinia	Yersinia pseudotuberculosis	GCF_900637475.1
Yersinia	Yersinia rohdei	GCF_000834455.1
Yersinia	Yersinia ruckeri	GCF_000964565.1
Yersinia	Yersinia similis	GCF_000582515.1
Yersinia	Yersinia sp	GCF_002073315.2
Yersinia	Yersinia wautersii	GCF_000493415.1

## Sheet: Appendix 2 Table 2
Appendix 2 Table 2. Sample info for each genome sample present in the phylogenies
Species	NCBI Accession	Sample ID
Bartonella apis	GCF_001952065	Bartonella_apis_GCF_001952065
Bartonella bacilliformis	GCF_009498695	Bartonella_bacilliformis_GCF_009498695
Bartonella birtlesii	GCF_000278095	Bartonella_birtlesii_ll_wm9_GCF_000278095
Bartonella bovis	GCF_000384965	Bartonella_bovis_91_4_GCF_000384965
Bartonella callosciuri	GCF_014203215	Bartonella_callosciuri_GCF_014203215
Bartonella capreoli	GCF_902813205	Bartonella_capreoli_GCF_902813205
Bartonella chomelii	GCF_014138465	Bartonella_chomelii_GCF_014138465
Bartonella clarridgeiae	GCF_000253015	Bartonella_clarridgeiae_73_GCF_000253015
Bartonella doshiae	GCF_900445535	Bartonella_doshiae_GCF_900445535
Bartonella elizabethae	GCF_900638615	Bartonella_elizabethae_GCF_900638615
Bartonella florencae	GCF_000312525	Bartonella_florencae_GCF_000312525
Bartonella fuyuanensis	GCF_014197255	Bartonella_fuyuanensis_GCF_014197255
Bartonella gabonensis	GCF_903679515	Bartonella_gabonensis_GCF_903679515
Bartonella grahamii	GCF_000022725	Bartonella_grahamii_as4aup_GCF_000022725
Bartonella henselae	GCF_000612965	Bartonella_henselae_GCF_000612965
Bartonella koehlerae	GCF_000706625	Bartonella_koehlerae_c_29_GCF_000706625
Bartonella kosoyi	GCF_003606325	Bartonella_kosoyi_GCF_003606325
Bartonella krasnovii	GCF_003606345	Bartonella_krasnovii_GCF_003606345
Bartonella massiliensis	GCF_902150025	Bartonella_massiliensis_GCF_902150025
Bartonella mastomydis	GCF_900185775	Bartonella_mastomydis_GCF_900185775
Bartonella melophagi	GCF_000278255	Bartonella_melophagi_k_2c_GCF_000278255
Bartonella phoceensis	GCF_902825145	Bartonella_phoceensis_GCF_902825145
Bartonella queenslandensis	GCF_018155095	Bartonella_queenslandensis_GCF_018155095
Bartonella quintana	GCF_009936175	Bartonella_quintana_GCF_009936175
Bartonella rattimassiliensis	GCF_000278215	Bartonella_rattimassiliensis_15908_GCF_000278215
Bartonella rochalimae	GCF_000706645	Bartonella_rochalimae_atcc_baa_1498_GCF_000706645
Bartonella saheliensis	GCF_902162175	Bartonella_saheliensis_GCF_902162175
Bartonella schoenbuchensis	GCF_000385435	Bartonella_schoenbuchensis_m07a_GCF_000385435
Bartonella senegalensis	GCF_000312545	Bartonella_senegalensis_os02_GCF_000312545
Bartonella tamiae	GCF_000279995	Bartonella_tamiae_th307_GCF_000279995
Bartonella taylorii	GCF_002022465	Bartonella_taylorii_GCF_002022465
Bartonella tribocorum	GCF_000196435	Bartonella_tribocorum_cip_105476_GCF_000196435
Bartonella vinsonii	GCF_900638635	Bartonella_vinsonii_GCF_900638635
Bartonella washoeensis	GCF_000278135	Bartonella_washoeensis_sb944nv_GCF_000278135
Burkholderia aenigmatica	GCA_002223275	Burkholderia_aenigmatica_GCA_002223275
Burkholderia ambifaria	GCA_016127755	Burkholderia_ambifaria_GCA_016127755
Burkholderia anthina	GCA_902498995	Burkholderia_anthina_GCA_902498995
Burkholderia arboris	GCA_020421325	Burkholderia_arboris_GCA_020421325
Burkholderia catarinensis	GCA_001883705	Burkholderia_catarinensis_GCA_001883705
Burkholderia cenocepacia	GCA_001718895	Burkholderia_cenocepacia_GCA_001718895
Burkholderia cepacia	GCA_020419785	Burkholderia_cepacia_GCA_020419785
Burkholderia contaminans	GCA_004723625	Burkholderia_contaminans_GCA_004723625
Burkholderia diffusa	GCA_902830815	Burkholderia_diffusa_GCA_902830815
Burkholderia dolosa	GCA_000959505	Burkholderia_dolosa_au0158_GCA_000959505
Burkholderia gladioli	GCA_016698705	Burkholderia_gladioli_GCA_016698705
Burkholderia glumae	GCA_009931375	Burkholderia_glumae_GCA_009931375
Burkholderia guangdongensis	GCA_013403875	Burkholderia_guangdongensis_GCA_013403875
Burkholderia humptydooensis	GCA_016027455	Burkholderia_humptydooensis_GCA_016027455
Burkholderia lata	GCA_000012945	Burkholderia_lata_GCA_000012945
Burkholderia latens	GCA_902832795	Burkholderia_latens_GCA_902832795
Burkholderia mallei	GCA_002346025	Burkholderia_mallei_GCA_002346025
Burkholderia mayonis	GCA_001522635	Burkholderia_mayonis_GCA_001522635
Burkholderia metallica	GCA_001718555	Burkholderia_metallica_GCA_001718555
Burkholderia multivorans	GCA_003019965	Burkholderia_multivorans_GCA_003019965
Burkholderia oklahomensis	GCA_000959365	Burkholderia_oklahomensis_c6786_GCA_000959365
Burkholderia paludis	GCA_902499105	Burkholderia_paludis_GCA_902499105
Burkholderia perseverans	GCA_022870505	Burkholderia_perseverans_GCA_022870505
Burkholderia plantarii	GCA_001411805	Burkholderia_plantarii_GCA_001411805
Burkholderia pseudomallei	GCA_000756125	Burkholderia_pseudomallei_GCA_000756125
Burkholderia pseudomultivorans	GCA_902832925	Burkholderia_pseudomultivorans_GCA_902832925
Burkholderia puraquae	GCA_902859845	Burkholderia_puraquae_GCA_902859845
Burkholderia pyrrocinia	GCA_001028665	Burkholderia_pyrrocinia_GCA_001028665
Burkholderia reimsis	GCA_003294055	Burkholderia_reimsis_GCA_003294055
Burkholderia savannae	GCA_001524625	Burkholderia_savannae_GCA_001524625
Burkholderia seminalis	GCA_001718535	Burkholderia_seminalis_GCA_001718535
Burkholderia singularis	GCA_001523725	Burkholderia_singularis_GCA_001523725
Burkholderia stabilis	GCA_900240005	Burkholderia_stabilis_GCA_900240005
Burkholderia stagnalis	GCA_001718955	Burkholderia_stagnalis_GCA_001718955
Burkholderia territorii	GCA_001718335	Burkholderia_territorii_GCA_001718335
Burkholderia thailandensis	GCA_001718635	Burkholderia_thailandensis_GCA_001718635
Burkholderia ubonensis	GCA_002097715	Burkholderia_ubonensis_subsp__mesacidop_GCA_002097715
Burkholderia ubonensis	GCA_002097715	Burkholderia_ubonensis_subsp__mesacidoph_GCA_002097715
Burkholderia vietnamiensis	GCA_001523705	Burkholderia_vietnamiensis_GCA_001523705
Caballeronia arationis	GCA_900230245	Caballeronia_arationis_GCA_900230245
Caballeronia arvi	GCA_001544695	Caballeronia_arvi_GCA_001544695
Caballeronia calidae	GCA_900044055	Caballeronia_calidae_GCA_900044055
Caballeronia catudaia	GCA_001544755	Caballeronia_catudaia_GCA_001544755
Caballeronia choica	GCA_001544535	Caballeronia_choica_GCA_001544535
Caballeronia concitans	GCA_001544615	Caballeronia_concitans_GCA_001544615
Caballeronia cordobensis	GCA_001544575	Caballeronia_cordobensis_GCA_001544575
Caballeronia fortuita	GCA_001544835	Caballeronia_fortuita_GCA_001544835
Caballeronia glathei	GCA_000751215	Caballeronia_glathei_GCA_000751215
Caballeronia glebae	GCA_001545035	Caballeronia_glebae_GCA_001545035
Caballeronia grimmiae	GCA_022879615	Caballeronia_grimmiae_GCA_022879615
Caballeronia humi	GCA_001544475	Caballeronia_humi_GCA_001544475
Caballeronia hypogeia	GCA_001544875	Caballeronia_hypogeia_GCA_001544875
Caballeronia insecticola	GCA_000402035	Caballeronia_insecticola_GCA_000402035
Caballeronia mineralivorans	GCA_001028175	Caballeronia_mineralivorans_pml1_12__GCA_001028175
Caballeronia novacaledonica	GCA_900258035	Caballeronia_novacaledonica_GCA_900258035
Caballeronia pedi	GCA_001544915	Caballeronia_pedi_GCA_001544915
Caballeronia ptereochthonis	GCA_001545075	Caballeronia_ptereochthonis_GCA_001545075
Caballeronia sordidicola	GCA_001544455	Caballeronia_sordidicola_GCA_001544455
Caballeronia telluris	GCA_001544495	Caballeronia_telluris_GCA_001544495
Caballeronia temeraria	GCA_001544795	Caballeronia_temeraria_GCA_001544795
Caballeronia terrestris	GCA_001544515	Caballeronia_terrestris_GCA_001544515
Caballeronia udeis	GCA_001544555	Caballeronia_udeis_GCA_001544555
Caballeronia zhejiangensis	GCA_902833575	Caballeronia_zhejiangensis_GCA_902833575
Candidatus bartonella	GCF_019659805	Candidatus_bartonella_raoultii_GCF_019659805
Candidatus burkholderia	GCA_001189365	Candidatus_burkholderia_verschuerenii_GCA_001189365
Candidatus pandoraea	GCA_003004665	Candidatus_pandoraea_novymonadis_GCA_003004665
Candidatus vallotia	GCA_020541305	Candidatus_vallotia_cooleyia_GCA_020541305
Chitinasiproducens palmae	GCA_900095735	Chitinasiproducens_palmae_GCA_900095735
Chitinimonas arctica	GCA_007431345	Chitinimonas_arctica_GCA_007431345
Chitinimonas koreensis	GCA_000428465	Chitinimonas_koreensis_dsm_17726_GCA_000428465
Chitinimonas taiwanensis	GCA_900119825	Chitinimonas_taiwanensis_dsm_18899_GCA_900119825
Cupriavidus agavae	GCA_004217045	Cupriavidus_agavae_GCA_004217045
Cupriavidus alkaliphilus	GCA_014191245	Cupriavidus_alkaliphilus_GCA_014191245
Cupriavidus basilensis	GCA_008801925	Cupriavidus_basilensis_GCA_008801925
Cupriavidus campinensis	GCA_007572485	Cupriavidus_campinensis_GCA_007572485
Cupriavidus cauae	GCA_008632125	Cupriavidus_cauae_GCA_008632125
Cupriavidus gilardii	GCA_013347325	Cupriavidus_gilardii_GCA_013347325
Cupriavidus lacunae	GCA_003353055	Cupriavidus_lacunae_GCA_003353055
Cupriavidus laharis	GCA_914271435	Cupriavidus_laharis_GCA_914271435
Cupriavidus malaysiensis	GCA_001854325	Cupriavidus_malaysiensis_GCA_001854325
Cupriavidus metallidurans	GCA_900185755	Cupriavidus_metallidurans_GCA_900185755
Cupriavidus nantongensis	GCA_001598055	Cupriavidus_nantongensis_GCA_001598055
Cupriavidus necator	GCA_004798725	Cupriavidus_necator_h16_GCA_004798725
Cupriavidus neocaledonicus	GCA_900250125	Cupriavidus_neocaledonicus_GCA_900250125
Cupriavidus numazuensis	GCA_905397435	Cupriavidus_numazuensis_GCA_905397435
Cupriavidus oxalaticus	GCA_008807855	Cupriavidus_oxalaticus_GCA_008807855
Cupriavidus pampae	GCA_914271485	Cupriavidus_pampae_GCA_914271485
Cupriavidus pauculus	GCA_020667815	Cupriavidus_pauculus_GCA_020667815
Cupriavidus pinatubonensis	GCA_019602855	Cupriavidus_pinatubonensis_GCA_019602855
Cupriavidus plantarum	GCA_013408405	Cupriavidus_plantarum_GCA_013408405
Cupriavidus respiraculi	GCA_914271545	Cupriavidus_respiraculi_GCA_914271545
Cupriavidus taiwanensis	GCA_000069785	Cupriavidus_taiwanensis_lmg_19424_GCA_000069785
Cupriavidus yeoncheonensis	GCA_905397275	Cupriavidus_yeoncheonensis_GCA_905397275
Lautropia dentalis	GCA_003892345	Lautropia_dentalis_GCA_003892345
Lautropia mirabilis	GCA_900637555	Lautropia_mirabilis_GCA_900637555
Mycetohabitans endofungorum	GCA_002927045	Mycetohabitans_endofungorum_GCA_002927045
Mycetohabitans rhizoxinica	GCA_000198775	Mycetohabitans_rhizoxinica_hki_454_GCA_000198775
Mycobacterium ahvazicum	GCA_900176255	Mycobacterium_ahvazicum_GCA_900176255
Mycobacterium alsense	GCA_002086635	Mycobacterium_alsense_GCA_002086635
Mycobacterium angelicum	GCA_002086155	Mycobacterium_angelicum_GCA_002086155
Mycobacterium aquaticum	GCA_002086485	Mycobacterium_aquaticum_GCA_002086485
Mycobacterium asiaticum	GCA_000613245	Mycobacterium_asiaticum_dsm_44297_GCA_000613245
Mycobacterium attenuatum	GCA_900566065	Mycobacterium_attenuatum_GCA_900566065
Mycobacterium avium	GCA_000696715	Mycobacterium_avium_subsp__hominissuis__GCA_000696715
Mycobacterium avium	GCA_000696715	Mycobacterium_avium_subsp__hominissuis_a_GCA_000696715
Mycobacterium basiliense	GCA_900292015	Mycobacterium_basiliense_GCA_900292015
Mycobacterium bohemicum	GCA_002102025	Mycobacterium_bohemicum_GCA_002102025
Mycobacterium botniense	GCA_010723305	Mycobacterium_botniense_GCA_010723305
Mycobacterium bouchedurhonense	GCA_002086165	Mycobacterium_bouchedurhonense_GCA_002086165
Mycobacterium bourgelatii	GCA_010723575	Mycobacterium_bourgelatii_GCA_010723575
Mycobacterium branderi	GCA_010728725	Mycobacterium_branderi_GCA_010728725
Mycobacterium canettii	GCA_000253375	Mycobacterium_canettii_cipt_140010059_GCA_000253375
Mycobacterium celatum	GCA_002742165	Mycobacterium_celatum_GCA_002742165
Mycobacterium colombiense	GCA_000222105	Mycobacterium_colombiense_cect_3035_GCA_000222105
Mycobacterium conspicuum	GCA_010730195	Mycobacterium_conspicuum_GCA_010730195
Mycobacterium cookii	GCA_010727945	Mycobacterium_cookii_GCA_010727945
Mycobacterium crocinum	GCA_022370635	Mycobacterium_crocinum_GCA_022370635
Mycobacterium decipiens	GCA_002104675	Mycobacterium_decipiens_GCA_002104675
Mycobacterium diernhoferi	GCA_019456655	Mycobacterium_diernhoferi_GCA_019456655
Mycobacterium dioxanotrophicus	GCA_002157835	Mycobacterium_dioxanotrophicus_GCA_002157835
Mycobacterium europaeum	GCA_001373515	Mycobacterium_europaeum_GCA_001373515
Mycobacterium florentinum	GCA_010730355	Mycobacterium_florentinum_GCA_010730355
Mycobacterium fragae	GCA_002102185	Mycobacterium_fragae_GCA_002102185
Mycobacterium frederiksbergense	GCA_012223425	Mycobacterium_frederiksbergense_GCA_012223425
Mycobacterium gastri	GCA_002102175	Mycobacterium_gastri_GCA_002102175
Mycobacterium genavense	GCA_000526915	Mycobacterium_genavense_atcc_51234_GCA_000526915
Mycobacterium goodii	GCA_022370755	Mycobacterium_goodii_GCA_022370755
Mycobacterium gordonae	GCA_002101675	Mycobacterium_gordonae_GCA_002101675
Mycobacterium grossiae	GCA_008329645	Mycobacterium_grossiae_GCA_008329645
Mycobacterium haemophilum	GCA_000340435	Mycobacterium_haemophilum_dsm_44634_GCA_000340435
Mycobacterium heckeshornense	GCA_016861545	Mycobacterium_heckeshornense_GCA_016861545
Mycobacterium heidelbergense	GCA_010730745	Mycobacterium_heidelbergense_GCA_010730745
Mycobacterium helveticum	GCA_007714185	Mycobacterium_helveticum_GCA_007714185
Mycobacterium heraklionense	GCA_001021505	Mycobacterium_heraklionense_GCA_001021505
Mycobacterium holsaticum	GCA_019645835	Mycobacterium_holsaticum_GCA_019645835
Mycobacterium innocens	GCA_900566055	Mycobacterium_innocens_GCA_900566055
Mycobacterium interjectum	GCA_900078675	Mycobacterium_interjectum_GCA_900078675
Mycobacterium intermedium	GCA_001722345	Mycobacterium_intermedium_GCA_001722345
Mycobacterium intracellulare	GCA_000277125	Mycobacterium_intracellulare_atcc_13950__GCA_000277125
Mycobacterium intracellulare	GCA_000277125	Mycobacterium_intracellulare_atcc_13950_GCA_000277125
Mycobacterium kansasii	GCA_000157895	Mycobacterium_kansasii_atcc_12478_GCA_000157895
Mycobacterium koreense	GCA_010731835	Mycobacterium_koreense_GCA_010731835
Mycobacterium kubicae	GCA_014263315	Mycobacterium_kubicae_GCA_014263315
Mycobacterium kyogaense	GCA_003254575	Mycobacterium_kyogaense_GCA_003254575
Mycobacterium kyorinense	GCA_001439515	Mycobacterium_kyorinense_GCA_001439515
Mycobacterium lacus	GCA_010731535	Mycobacterium_lacus_GCA_010731535
Mycobacterium lehmannii	GCA_001499925	Mycobacterium_lehmannii_GCA_001499925
Mycobacterium lentiflavum	GCA_001373395	Mycobacterium_lentiflavum_GCA_001373395
Mycobacterium leprae	GCA_003253775	Mycobacterium_leprae_GCA_003253775
Mycobacterium lepromatosis	GCA_000975265	Mycobacterium_lepromatosis_GCA_000975265
Mycobacterium malmoense	GCA_019645855	Mycobacterium_malmoense_GCA_019645855
Mycobacterium mantenii	GCA_010731775	Mycobacterium_mantenii_GCA_010731775
Mycobacterium marinum	GCA_016745295	Mycobacterium_marinum_GCA_016745295
Mycobacterium marseillense	GCA_002285715	Mycobacterium_marseillense_GCA_002285715
Mycobacterium montefiorense	GCA_003112775	Mycobacterium_montefiorense_GCA_003112775
Mycobacterium nebraskense	GCA_001021495	Mycobacterium_nebraskense_GCA_001021495
Mycobacterium neglectum	GCA_002591975	Mycobacterium_neglectum_GCA_002591975
Mycobacterium neumannii	GCA_002245615	Mycobacterium_neumannii_GCA_002245615
Mycobacterium noviomagense	GCA_010731635	Mycobacterium_noviomagense_GCA_010731635
Mycobacterium novum	GCA_010726505	Mycobacterium_novum_GCA_010726505
Mycobacterium numidiamassiliense	GCA_900157365	Mycobacterium_numidiamassiliense_GCA_900157365
Mycobacterium ostraviense	GCA_021183725	Mycobacterium_ostraviense_GCA_021183725
Mycobacterium palauense	GCA_002592005	Mycobacterium_palauense_GCA_002592005
Mycobacterium pallens	GCA_019456675	Mycobacterium_pallens_GCA_019456675
Mycobacterium palustre	GCA_002101785	Mycobacterium_palustre_GCA_002101785
Mycobacterium paraense	GCA_002101815	Mycobacterium_paraense_GCA_002101815
Mycobacterium paraffinicum	GCA_001907675	Mycobacterium_paraffinicum_GCA_001907675
Mycobacterium paragordonae	GCA_003614435	Mycobacterium_paragordonae_GCA_003614435
Mycobacterium paraintracellulare	GCA_016756055	Mycobacterium_paraintracellulare_GCA_016756055
Mycobacterium parascrofulaceum	GCA_000164135	Mycobacterium_parascrofulaceum_atcc_baa__GCA_000164135
Mycobacterium parascrofulaceum	GCA_000164135	Mycobacterium_parascrofulaceum_atcc_baa_GCA_000164135
Mycobacterium paraseoulense	GCA_010731655	Mycobacterium_paraseoulense_GCA_010731655
Mycobacterium paraterrae	GCA_022430545	Mycobacterium_paraterrae_GCA_022430545
Mycobacterium parmense	GCA_010730575	Mycobacterium_parmense_GCA_010730575
Mycobacterium persicum	GCA_002086915	Mycobacterium_persicum_GCA_002086915
Mycobacterium pseudokansasii	GCA_900566075	Mycobacterium_pseudokansasii_GCA_900566075
Mycobacterium pseudoshottsii	GCA_003584745	Mycobacterium_pseudoshottsii_jcm_15466__GCA_003584745
Mycobacterium pseudoshottsii	GCA_003584745	Mycobacterium_pseudoshottsii_jcm_15466_GCA_003584745
Mycobacterium rhizamassiliense	GCA_900157375	Mycobacterium_rhizamassiliense_GCA_900157375
Mycobacterium riyadhense	GCA_905219535	Mycobacterium_riyadhense_GCA_905219535
Mycobacterium rufum	GCA_022374875	Mycobacterium_rufum_GCA_022374875
Mycobacterium saskatchewanense	GCA_002101875	Mycobacterium_saskatchewanense_GCA_002101875
Mycobacterium scrofulaceum	GCA_002086735	Mycobacterium_scrofulaceum_GCA_002086735
Mycobacterium senegalense	GCA_019645875	Mycobacterium_senegalense_GCA_019645875
Mycobacterium seoulense	GCA_010731595	Mycobacterium_seoulense_GCA_010731595
Mycobacterium sherrisii	GCA_002102355	Mycobacterium_sherrisii_GCA_002102355
Mycobacterium shigaense	GCA_002356315	Mycobacterium_shigaense_GCA_002356315
Mycobacterium shimoidei	GCA_900417275	Mycobacterium_shimoidei_GCA_900417275
Mycobacterium shinjukuense	GCA_010730055	Mycobacterium_shinjukuense_GCA_010730055
Mycobacterium shottsii	GCA_010728525	Mycobacterium_shottsii_GCA_010728525
Mycobacterium simiae	GCA_010727605	Mycobacterium_simiae_GCA_010727605
Mycobacterium simulans	GCA_900232995	Mycobacterium_simulans_GCA_900232995
Mycobacterium spongiae	GCA_018278905	Mycobacterium_spongiae_GCA_018278905
Mycobacterium stomatepiae	GCA_010731715	Mycobacterium_stomatepiae_GCA_010731715
Mycobacterium syngnathidarum	GCA_001942625	Mycobacterium_syngnathidarum_GCA_001942625
Mycobacterium szulgai	GCA_002116635	Mycobacterium_szulgai_GCA_002116635
Mycobacterium talmoniae	GCA_001854525	Mycobacterium_talmoniae_GCA_001854525
Mycobacterium terramassiliense	GCA_900157385	Mycobacterium_terramassiliense_GCA_900157385
Mycobacterium timonense	GCA_002086775	Mycobacterium_timonense_GCA_002086775
Mycobacterium triplex	GCA_002102415	Mycobacterium_triplex_GCA_002102415
Mycobacterium tuberculosis	GCA_000195955	Mycobacterium_tuberculosis_h37rv_GCA_000195955
Mycobacterium uberis	GCA_003408705	Mycobacterium_uberis_GCA_003408705
Mycobacterium ulcerans	GCA_020616615	Mycobacterium_ulcerans_GCA_020616615
Mycobacterium vicinigordonae	GCA_013466425	Mycobacterium_vicinigordonae_GCA_013466425
Mycobacterium virginiense	GCA_022374935	Mycobacterium_virginiense_GCA_022374935
Mycobacterium vulneris	GCA_002104765	Mycobacterium_vulneris_GCA_002104765
Mycobacterium xenopi	GCA_900453395	Mycobacterium_xenopi_GCA_900453395
Pandoraea anapnoica	GCA_902459765	Pandoraea_anapnoica_GCA_902459765
Pandoraea anhela	GCA_902459655	Pandoraea_anhela_GCA_902459655
Pandoraea apista	GCA_001465595	Pandoraea_apista_GCA_001465595
Pandoraea aquatica	GCA_902459565	Pandoraea_aquatica_GCA_902459565
Pandoraea bronchicola	GCA_902459805	Pandoraea_bronchicola_GCA_902459805
Pandoraea capi	GCA_902459735	Pandoraea_capi_GCA_902459735
Pandoraea captiosa	GCA_902459775	Pandoraea_captiosa_GCA_902459775
Pandoraea cepalis	GCA_902459625	Pandoraea_cepalis_GCA_902459625
Pandoraea commovens	GCA_902459615	Pandoraea_commovens_GCA_902459615
Pandoraea communis	GCA_902459745	Pandoraea_communis_GCA_902459745
Pandoraea eparura	GCA_902459725	Pandoraea_eparura_GCA_902459725
Pandoraea faecigallinarum	GCA_001029105	Pandoraea_faecigallinarum_GCA_001029105
Pandoraea fibrosis	GCA_000807775	Pandoraea_fibrosis_GCA_000807775
Pandoraea horticolens	GCA_902459555	Pandoraea_horticolens_GCA_902459555
Pandoraea iniqua	GCA_902459685	Pandoraea_iniqua_GCA_902459685
Pandoraea morbifera	GCA_902459575	Pandoraea_morbifera_GCA_902459575
Pandoraea norimbergensis	GCA_001465545	Pandoraea_norimbergensis_GCA_001465545
Pandoraea nosoerga	GCA_902459585	Pandoraea_nosoerga_GCA_902459585
Pandoraea oxalativorans	GCA_000972785	Pandoraea_oxalativorans_GCA_000972785
Pandoraea pneumonica	GCA_902459645	Pandoraea_pneumonica_GCA_902459645
Pandoraea pnomenusa	GCA_000504585	Pandoraea_pnomenusa_GCA_000504585
Pandoraea pulmonicola	GCA_000815105	Pandoraea_pulmonicola_GCA_000815105
Pandoraea soli	GCA_902459595	Pandoraea_soli_GCA_902459595
Pandoraea sputorum	GCA_900187205	Pandoraea_sputorum_GCA_900187205
Pandoraea terrae	GCA_902459695	Pandoraea_terrae_GCA_902459695
Pandoraea terrigena	GCA_902459705	Pandoraea_terrigena_GCA_902459705
Pandoraea thiooxydans	GCA_001017775	Pandoraea_thiooxydans_GCA_001017775
Pandoraea vervacti	GCA_000934605	Pandoraea_vervacti_GCA_000934605
Paraburkholderia acidicola	GCA_002362315	Paraburkholderia_acidicola_GCA_002362315
Paraburkholderia acidipaludis	GCA_000684975	Paraburkholderia_acidipaludis_nbrc_1018_GCA_000684975
Paraburkholderia acidipaludis	GCA_000684975	Paraburkholderia_acidipaludis_nbrc_10181_GCA_000684975
Paraburkholderia acidiphila	GCA_009789655	Paraburkholderia_acidiphila_GCA_009789655
Paraburkholderia acidisoli	GCA_009789675	Paraburkholderia_acidisoli_GCA_009789675
Paraburkholderia agricolaris	GCA_009455635	Paraburkholderia_agricolaris_GCA_009455635
Paraburkholderia antibiotica	GCA_012927125	Paraburkholderia_antibiotica_GCA_012927125
Paraburkholderia aromaticivorans	GCA_002278075	Paraburkholderia_aromaticivorans_GCA_002278075
Paraburkholderia aspalathi	GCA_016622005	Paraburkholderia_aspalathi_GCA_016622005
Paraburkholderia atlantica	GCA_000092885	Paraburkholderia_atlantica_GCA_000092885
Paraburkholderia azotifigens	GCA_007995085	Paraburkholderia_azotifigens_GCA_007995085
Paraburkholderia bannensis	GCA_000685015	Paraburkholderia_bannensis_nbrc_103871__GCA_000685015
Paraburkholderia bannensis	GCA_000685015	Paraburkholderia_bannensis_nbrc_103871_GCA_000685015
Paraburkholderia bonniea	GCA_009455625	Paraburkholderia_bonniea_GCA_009455625
Paraburkholderia bryophila	GCA_003269035	Paraburkholderia_bryophila_GCA_003269035
Paraburkholderia caballeronis	GCA_900104845	Paraburkholderia_caballeronis_GCA_900104845
Paraburkholderia caffeinilytica	GCA_003368325	Paraburkholderia_caffeinilytica_GCA_003368325
Paraburkholderia caffeinitolerans	GCA_902859945	Paraburkholderia_caffeinitolerans_GCA_902859945
Paraburkholderia caledonica	GCA_000383275	Paraburkholderia_caledonica_GCA_000383275
Paraburkholderia caribensis	GCA_000522545	Paraburkholderia_caribensis_mba4_GCA_000522545
Paraburkholderia diazotrophica	GCA_900108945	Paraburkholderia_diazotrophica_GCA_900108945
Paraburkholderia dilworthii	GCA_000472525	Paraburkholderia_dilworthii_GCA_000472525
Paraburkholderia dinghuensis	GCA_003837865	Paraburkholderia_dinghuensis_GCA_003837865
Paraburkholderia dioscoreae	GCA_902459535	Paraburkholderia_dioscoreae_GCA_902459535
Paraburkholderia dipogonis	GCA_004402975	Paraburkholderia_dipogonis_GCA_004402975
Paraburkholderia dokdonella	GCA_003286395	Paraburkholderia_dokdonella_GCA_003286395
Paraburkholderia domus	GCA_905220835	Paraburkholderia_domus_GCA_905220835
Paraburkholderia eburnea	GCA_003003375	Paraburkholderia_eburnea_GCA_003003375
Paraburkholderia edwinii	GCA_019428685	Paraburkholderia_edwinii_GCA_019428685
Paraburkholderia elongata	GCA_013177735	Paraburkholderia_elongata_GCA_013177735
Paraburkholderia ferrariae	GCA_000685035	Paraburkholderia_ferrariae_nbrc_106233__GCA_000685035
Paraburkholderia ferrariae	GCA_000685035	Paraburkholderia_ferrariae_nbrc_106233_GCA_000685035
Paraburkholderia flava	GCA_004359985	Paraburkholderia_flava_GCA_004359985
Paraburkholderia franconis	GCA_009362735	Paraburkholderia_franconis_GCA_009362735
Paraburkholderia fungorum	GCA_000961515	Paraburkholderia_fungorum_GCA_000961515
Paraburkholderia fynbosensis	GCA_902859935	Paraburkholderia_fynbosensis_GCA_902859935
Paraburkholderia gardini	GCA_907164545	Paraburkholderia_gardini_GCA_907164545
Paraburkholderia ginsengisoli	GCA_016128195	Paraburkholderia_ginsengisoli_GCA_016128195
Paraburkholderia ginsengiterrae	GCA_001645135	Paraburkholderia_ginsengiterrae_GCA_001645135
Paraburkholderia graminis	GCA_003330785	Paraburkholderia_graminis_GCA_003330785
Paraburkholderia guartelaensis	GCA_004353905	Paraburkholderia_guartelaensis_GCA_004353905
Paraburkholderia haematera	GCA_905220975	Paraburkholderia_haematera_GCA_905220975
Paraburkholderia hayleyella	GCA_009455685	Paraburkholderia_hayleyella_GCA_009455685
Paraburkholderia heleia	GCA_000739775	Paraburkholderia_heleia_nbrc_101817_GCA_000739775
Paraburkholderia hiiakae	GCA_904848665	Paraburkholderia_hiiakae_GCA_904848665
Paraburkholderia hospita	GCA_002902965	Paraburkholderia_hospita_GCA_002902965
Paraburkholderia humisilvae	GCA_902859855	Paraburkholderia_humisilvae_GCA_902859855
Paraburkholderia insulsa	GCA_003002115	Paraburkholderia_insulsa_GCA_003002115
Paraburkholderia kirstenboschensis	GCA_904848585	Paraburkholderia_kirstenboschensis_GCA_904848585
Paraburkholderia kururiensis	GCA_003350035	Paraburkholderia_kururiensis_GCA_003350035
Paraburkholderia lacunae	GCA_003353175	Paraburkholderia_lacunae_GCA_003353175
Paraburkholderia lycopersici	GCA_900096975	Paraburkholderia_lycopersici_GCA_900096975
Paraburkholderia madseniana	GCA_013177715	Paraburkholderia_madseniana_GCA_013177715
Paraburkholderia megapolitana	GCA_900113825	Paraburkholderia_megapolitana_GCA_900113825
Paraburkholderia metrosideri	GCA_904848625	Paraburkholderia_metrosideri_GCA_904848625
Paraburkholderia mimosarum	GCA_000472825	Paraburkholderia_mimosarum_lmg_23256____GCA_000472825
Paraburkholderia mimosarum	GCA_000472825	Paraburkholderia_mimosarum_lmg_23256___n_GCA_000472825
Paraburkholderia monticola	GCA_001580545	Paraburkholderia_monticola_GCA_001580545
Paraburkholderia nemoris	GCA_905220825	Paraburkholderia_nemoris_GCA_905220825
Paraburkholderia nodosa	GCA_000519185	Paraburkholderia_nodosa_dsm_21604_GCA_000519185
Paraburkholderia oxyphila	GCA_000685075	Paraburkholderia_oxyphila_nbrc_105797_GCA_000685075
Paraburkholderia pallida	GCA_004524855	Paraburkholderia_pallida_GCA_004524855
Paraburkholderia panacisoli	GCA_008369935	Paraburkholderia_panacisoli_GCA_008369935
Paraburkholderia phenazinium	GCA_900100735	Paraburkholderia_phenazinium_GCA_900100735
Paraburkholderia phenoliruptrix	GCA_000300095	Paraburkholderia_phenoliruptrix_br3459a__GCA_000300095
Paraburkholderia phenoliruptrix	GCA_000300095	Paraburkholderia_phenoliruptrix_br3459a_GCA_000300095
Paraburkholderia phosphatilytica	GCA_003443895	Paraburkholderia_phosphatilytica_GCA_003443895
Paraburkholderia phymatum	GCA_000020045	Paraburkholderia_phymatum_stm815_GCA_000020045
Paraburkholderia phytofirmans	GCA_000020125	Paraburkholderia_phytofirmans_psjn_GCA_000020125
Paraburkholderia piptadeniae	GCA_900007165	Paraburkholderia_piptadeniae_GCA_900007165
Paraburkholderia podalyriae	GCA_014397785	Paraburkholderia_podalyriae_GCA_014397785
Paraburkholderia polaris	GCA_012927345	Paraburkholderia_polaris_GCA_012927345
Paraburkholderia rhizosphaerae	GCA_004366595	Paraburkholderia_rhizosphaerae_GCA_004366595
Paraburkholderia rhynchosiae	GCA_902859775	Paraburkholderia_rhynchosiae_GCA_902859775
Paraburkholderia ribeironis	GCA_900019265	Paraburkholderia_ribeironis_GCA_900019265
Paraburkholderia sabiae	GCA_914484815	Paraburkholderia_sabiae_GCA_914484815
Paraburkholderia sacchari	GCA_000785435	Paraburkholderia_sacchari_GCA_000785435
Paraburkholderia saeva	GCA_907164555	Paraburkholderia_saeva_GCA_907164555
Paraburkholderia sartisoli	GCA_900107685	Paraburkholderia_sartisoli_GCA_900107685
Paraburkholderia sediminicola	GCA_902859805	Paraburkholderia_sediminicola_GCA_902859805
Paraburkholderia silvatlantica	GCA_003217075	Paraburkholderia_silvatlantica_GCA_003217075
Paraburkholderia silviterrae	GCA_004353915	Paraburkholderia_silviterrae_GCA_004353915
Paraburkholderia solisilvae	GCA_902859875	Paraburkholderia_solisilvae_GCA_902859875
Paraburkholderia solitsugae	GCA_013177695	Paraburkholderia_solitsugae_GCA_013177695
Paraburkholderia sprentiae	GCA_001865575	Paraburkholderia_sprentiae_wsm5005_GCA_001865575
Paraburkholderia steynii	GCA_900100565	Paraburkholderia_steynii_GCA_900100565
Paraburkholderia susongensis	GCA_900177725	Paraburkholderia_susongensis_GCA_900177725
Paraburkholderia terrae	GCA_020885575	Paraburkholderia_terrae_GCA_020885575
Paraburkholderia terricola	GCA_003330825	Paraburkholderia_terricola_GCA_003330825
Paraburkholderia tropica	GCA_014171495	Paraburkholderia_tropica_GCA_014171495
Paraburkholderia tuberum	GCA_900101795	Paraburkholderia_tuberum_GCA_900101795
Paraburkholderia ultramafica	GCA_902859915	Paraburkholderia_ultramafica_GCA_902859915
Paraburkholderia unamae	GCA_003096875	Paraburkholderia_unamae_GCA_003096875
Paraburkholderia xenovorans	GCA_000013645	Paraburkholderia_xenovorans_lb400_GCA_000013645
Paraburkholderia youngii	GCA_013366925	Paraburkholderia_youngii_GCA_013366925
Pararobbsia alpina	GCA_902859895	Pararobbsia_alpina_GCA_902859895
Pararobbsia silviterrae	GCA_003628125	Pararobbsia_silviterrae_GCA_003628125
Paucimonas lemoignei	GCA_004342585	Paucimonas_lemoignei_GCA_004342585
Plasmodium berghei	GCA_900002375	Plasmodium_berghei_anka_GCA_900002375
Plasmodium brasilianum	GCA_023973825	Plasmodium_brasilianum_GCA_023973825
Plasmodium chabaudi	GCA_900002335	Plasmodium_chabaudi_chabaudi_GCA_900002335
Plasmodium coatneyi	GCA_001680005	Plasmodium_coatneyi_GCA_001680005
Plasmodium cynomolgi	GCA_000321355	Plasmodium_cynomolgi_strain_b_GCA_000321355
Plasmodium falciparum	GCA_000002765	Plasmodium_falciparum_3d7_GCA_000002765
Plasmodium fragile	GCA_000956335	Plasmodium_fragile_GCA_000956335
Plasmodium gaboni	GCA_001602025	Plasmodium_gaboni_GCA_001602025
Plasmodium gallinaceum	GCA_900005855	Plasmodium_gallinaceum_GCA_900005855
Plasmodium gonderi	GCA_002157705	Plasmodium_gonderi_GCA_002157705
Plasmodium inui	GCA_000524495	Plasmodium_inui_san_antonio_1_GCA_000524495
Plasmodium knowlesi	GCA_000006355	Plasmodium_knowlesi_strain_h_GCA_000006355
Plasmodium malariae	GCA_900090045	Plasmodium_malariae_GCA_900090045
Plasmodium ovale	GCA_900088485	Plasmodium_ovale_wallikeri_GCA_900088485
Plasmodium reichenowi	GCA_001601855	Plasmodium_reichenowi_GCA_001601855
Plasmodium relictum	GCA_900005765	Plasmodium_relictum_GCA_900005765
Plasmodium sp. (DRC Itaito)	GCA_900257145	Plasmodium_sp__drc_itaito_GCA_900257145
Plasmodium sp. (Gorilla Clade 1)	GCA_900095595	Plasmodium_sp__gorilla_clade_g1_GCA_900095595
Plasmodium sp. (Gorilla Clade 2)	GCA_900097015	Plasmodium_sp__gorilla_clade_g2_GCA_900097015
Plasmodium sp. (Gorilla Clade 3)	GCA_900097035	Plasmodium_sp__gorilla_clade_g3_GCA_900097035
Plasmodium vinckei	GCA_900681995	Plasmodium_vinckei_vinckei_GCA_900681995
Plasmodium vivax	GCA_000002415	Plasmodium_vivax_GCA_000002415
Plasmodium yoelii	GCA_900002385	Plasmodium_yoelii_GCA_900002385
Quisquiliibacterium transsilvanicum	GCA_014202215	Quisquiliibacterium_transsilvanicum_GCA_014202215
Ralstonia insidiosa	GCA_001663855	Ralstonia_insidiosa_GCA_001663855
Ralstonia mannitolilytica	GCA_000954135	Ralstonia_mannitolilytica_GCA_000954135
Ralstonia pickettii	GCA_902374465	Ralstonia_pickettii_GCA_902374465
Ralstonia pseudosolanacearum	GCA_003595305	Ralstonia_pseudosolanacearum_GCA_003595305
Ralstonia solanacearum	GCA_021117135	Ralstonia_solanacearum_GCA_021117135
Ralstonia syzygii	GCA_018243215	Ralstonia_syzygii_GCA_018243215
Robbsia andropogonis	GCA_902833845	Robbsia_andropogonis_GCA_902833845
Schistosoma bovis	GCA_003958945	Schistosoma_bovis_GCA_003958945
Schistosoma curassoni	GCA_907275115	Schistosoma_curassoni_GCA_907275115
Schistosoma haematobium	GCA_000699445	Schistosoma_haematobium_GCA_000699445
Schistosoma japonicum	GCA_021461655	Schistosoma_japonicum_GCA_021461655
Schistosoma mansoni	GCA_000237925	Schistosoma_mansoni_GCA_000237925
Schistosoma margrebowiei	GCA_900618395	Schistosoma_margrebowiei_GCA_900618395
Schistosoma mattheei	GCA_900617995	Schistosoma_mattheei_GCA_900617995
Trichobilharzia regenti	GCA_900618515	Trichobilharzia_regenti_GCA_900618515
Trinickia caryophylli	GCA_007097545	Trinickia_caryophylli_GCA_007097545
Trinickia dabaoshanensis	GCA_002879885	Trinickia_dabaoshanensis_GCA_002879885
Trinickia diaoshuihuensis	GCA_003390925	Trinickia_diaoshuihuensis_GCA_003390925
Trinickia dinghuensis	GCA_003367175	Trinickia_dinghuensis_GCA_003367175
Trinickia fusca	GCA_003628145	Trinickia_fusca_GCA_003628145
Trinickia soli	GCA_902859815	Trinickia_soli_GCA_902859815
Trinickia symbiotica	GCA_002879935	Trinickia_symbiotica_GCA_002879935
Zeimonas arvi	GCA_008039575	Zeimonas_arvi_GCA_008039575
